# Supplementary material for: Tris(methylammonium thiocyanurate) monohydrate
Source: Acta Crystallogr Sect E Struct Rep Online. 2010 Dec 8;67(Pt 1):o44. doi: 10.1107/S1600536810050312 (PMC3050359; doi:10.1107/S1600536810050312)
Supplement: Supplementary file 1 [file e-67-00o44-sup1.cif]

##############################################################################
###                                                                        ###
###        Electronic paper (Acta Crystallographica Section E)             ###
###                                                                        ###
##############################################################################
#                                                                            #
# This CIF contains the data in a paper accepted for publication in Acta     #
# Crystallographica Section E. It conforms to the requirements of Notes      #
# for Authors for Section E, and has been peer reviewed under the auspices   #
# of the IUCr Commission on Journals.                                        #
#                                                                            #
# Full details of the Crystallographic Information File format               #
# are given in the paper "The Crystallographic Information File (CIF):       #
# a New Standard Archive File for Crystallography" by S. R. Hall, F. H.      #
# Allen and I. D. Brown [Acta Cryst. (1991), A47, 655-685].                  #
#                                                                            #
# The current version of the core CIF dictionary is obtainable from          #
# ftp://ftp.iucr.org/pub/cif_core.dic. The current version number is 2.4.    #
#                                                                            #
# Software is freely available for graphical display of the structure(s) in  #
# this CIF.  For information consult the CIF home page http://www.iucr.org/  #
# cif/home.html                                                              #
#                                                                            #
# This file may be used for bona fide research purposes within the           #
# scientific community so long as proper attribution is given to the journal # 
# article from which it was obtained.                                        #
#                                                                            #
##############################################################################
                                             
data_I
_audit_creation_method     SHELXL-97
_chemical_name_systematic
;
Tris(methylammonium thiocyanurate) monohydrate
;
_chemical_name_common     ?
_chemical_formula_moiety     '3(C3 H10 N), 3(C3 H2 N3 S3), H2 O'
_chemical_formula_sum     'C18 H38 N12 O S9'
_chemical_formula_iupac     '3C3 H10 N +, 3C3 H2 N3 S3 -, H2 O'
_chemical_formula_weight     727.23
_chemical_melting_point     ?
_symmetry_cell_setting     triclinic
_symmetry_space_group_name_H-M     'P -1   '
_symmetry_space_group_name_Hall     '-P 1'
loop_
    _symmetry_equiv_pos_as_xyz
    'x, y, z'
    '-x, -y, -z'
_cell_length_a     11.34660(10)
_cell_length_b     12.64740(10)
_cell_length_c     12.81350(10)
_cell_angle_alpha     76.9500(10)
_cell_angle_beta     84.7620(10)
_cell_angle_gamma     82.2740(10)
_cell_volume     1771.51(3)
_cell_formula_units_Z     2
_cell_measurement_reflns_used     8448
_cell_measurement_theta_min     2.36
_cell_measurement_theta_max     27.62
_cell_measurement_temperature     296(2)
_exptl_crystal_description     block
_exptl_crystal_colour     colorless
_exptl_crystal_size_max     0.55
_exptl_crystal_size_mid     0.40
_exptl_crystal_size_min     0.09
_exptl_crystal_density_diffrn     1.363
_exptl_crystal_density_meas     ?
_exptl_crystal_density_method     'not measured'
_exptl_crystal_F_000     764
_exptl_absorpt_coefficient_mu     0.597
_exptl_absorpt_correction_type     multi-scan
_exptl_absorpt_process_details     'SADABS (Bruker, 2007)'
_exptl_absorpt_correction_T_min     0.735
_exptl_absorpt_correction_T_max     0.948
_exptl_special_details
;
;
_diffrn_ambient_temperature     296(2)
_diffrn_radiation_type     MoK\a
_diffrn_radiation_wavelength     0.71073
_diffrn_radiation_source     'fine-focus sealed tube'
_diffrn_radiation_monochromator     graphite
_diffrn_measurement_device_type     'Bruker APEXII CCD'
_diffrn_measurement_method     'phi and omega scans'
_diffrn_detector_area_resol_mean     ?
_diffrn_reflns_number     14356
_diffrn_reflns_av_R_equivalents     0.0155
_diffrn_reflns_av_sigmaI/netI     0.0197
_diffrn_reflns_theta_min     2.52
_diffrn_reflns_theta_max     25.01
_diffrn_reflns_theta_full     25.01
_diffrn_measured_fraction_theta_max     0.996
_diffrn_measured_fraction_theta_full     0.996
_diffrn_reflns_limit_h_min     -13
_diffrn_reflns_limit_h_max     13
_diffrn_reflns_limit_k_min     -15
_diffrn_reflns_limit_k_max     14
_diffrn_reflns_limit_l_min     -15
_diffrn_reflns_limit_l_max     15
_diffrn_standards_number     ?
_diffrn_standards_interval_count     ?
_diffrn_standards_interval_time     ?
_diffrn_standards_decay_%     0
_refine_special_details
;
Refinement of <i>F</i>^2^ against ALL reflections. The weighted <i>R</i>-factor
<i>wR</i> and goodness of fit <i>S</i> are based on <i>F</i>^2^, conventional
<i>R</i>-factors <i>R</i> are based on <i>F</i>, with <i>F</i> set to zero for
negative <i>F</i>^2^. The threshold expression of <i>F</i>^2^ >
\s(<i>F</i>^2^) is used only for calculating <i>R</i>-factors(gt) <i>etc</i>.
and is not relevant to the choice of reflections for refinement.
<i>R</i>-factors based on <i>F</i>^2^ are statistically about twice as large
as those based on <i>F</i>, and <i>R</i>- factors based on ALL data will be
even larger.
;
_reflns_number_total     6243
_reflns_number_gt     5406
_reflns_threshold_expression     I>2\s(I)
_refine_ls_structure_factor_coef     Fsqd
_refine_ls_matrix_type     full
_refine_ls_R_factor_all     0.0420
_refine_ls_R_factor_gt     0.0361
_refine_ls_wR_factor_gt     0.0977
_refine_ls_wR_factor_ref     0.1030
_refine_ls_goodness_of_fit_ref     1.048
_refine_ls_restrained_S_all     1.048
_refine_ls_number_reflns     6243
_refine_ls_number_parameters     388
_refine_ls_number_restraints     12
_refine_ls_hydrogen_treatment     mixed
_refine_ls_weighting_scheme     calc
_refine_ls_weighting_details
         'calc w=1/[\s^2^(Fo^2^)+(0.0524P)^2^+0.8093P] where P=(Fo^2^+2Fc^2^)/3'
_atom_sites_solution_hydrogens     geom
_atom_sites_solution_primary     direct
_atom_sites_solution_secondary     difmap
_refine_ls_shift/su_max     0.002
_refine_ls_shift/su_mean     0.000
_refine_diff_density_max     0.432
_refine_diff_density_min     -0.282
_refine_ls_extinction_method     none
_refine_ls_extinction_coef     ?
loop_
    _atom_type_symbol
    _atom_type_description
    _atom_type_scat_dispersion_real
    _atom_type_scat_dispersion_imag
    _atom_type_scat_source
    'C' 'C' 0.0033 0.0016
                         'International Tables Vol C Tables 4.2.6.8 and 6.1.1.4'
    'H' 'H' 0.0000 0.0000
                         'International Tables Vol C Tables 4.2.6.8 and 6.1.1.4'
    'N' 'N' 0.0061 0.0033
                         'International Tables Vol C Tables 4.2.6.8 and 6.1.1.4'
    'O' 'O' 0.0106 0.0060
                         'International Tables Vol C Tables 4.2.6.8 and 6.1.1.4'
    'S' 'S' 0.1246 0.1234
                         'International Tables Vol C Tables 4.2.6.8 and 6.1.1.4'
_computing_data_collection     'APEX2 (Bruker, 2007)'
_computing_cell_refinement     'SAINT (Bruker, 2007)'
_computing_data_reduction     'SAINT (Bruker, 2007)'
_computing_structure_solution     'SHELXS97 (Sheldrick, 2008)'
_computing_structure_refinement     'SHELXL97 (Sheldrick, 2008)'
_computing_molecular_graphics     'SHELXTL (Sheldrick, 2008)'
_computing_publication_material
                 'SHELXL97 (Sheldrick, 2008) and <i>publCIF</i> (Westrip, 2010)'
loop_
    _atom_site_type_symbol
    _atom_site_label
    _atom_site_fract_x
    _atom_site_fract_y
    _atom_site_fract_z
    _atom_site_U_iso_or_equiv
    _atom_site_adp_type
    _atom_site_calc_flag
    _atom_site_refinement_flags
    _atom_site_occupancy
    _atom_site_disorder_assembly
    _atom_site_disorder_group
    S S1 0.56389(5) 0.64769(5) -0.12395(4) 0.04362(14) Uani d . 1 . .
    N N1 0.55437(14) 0.63614(14) 0.08580(12) 0.0364(4) Uani d . 1 . .
    C C1 0.49478(16) 0.64115(15) -0.00121(15) 0.0339(4) Uani d . 1 . .
    O O1W 0.0658(2) 0.88067(19) -0.01243(17) 0.0861(6) Uani d D 1 . .
    H H1WA 0.1088 0.8189 -0.0116 0.129 Uiso d RD 1 . .
    H H1WB 0.0952 0.9280 -0.0651 0.129 Uiso d RD 1 . .
    S S2 0.56375(5) 0.62637(5) 0.29317(4) 0.04494(15) Uani d . 1 . .
    N N2 0.37391(14) 0.62546(14) 0.18974(13) 0.0370(4) Uani d D 1 . .
    H H2 0.335(2) 0.624(2) 0.2500(12) 0.055 Uiso d D 1 . .
    C C2 0.49461(17) 0.62957(15) 0.18250(15) 0.0343(4) Uani d . 1 . .
    S S3 0.16216(5) 0.63313(6) 0.11585(5) 0.05253(16) Uani d . 1 . .
    N N3 0.37320(14) 0.64138(14) 0.01016(13) 0.0377(4) Uani d D 1 . .
    H H3 0.337(2) 0.646(2) -0.0466(13) 0.057 Uiso d D 1 . .
    C C3 0.30893(17) 0.63316(16) 0.10501(15) 0.0364(4) Uani d . 1 . .
    S S4 0.80586(5) 0.34932(6) 0.59567(4) 0.05156(16) Uani d . 1 . .
    N N4 0.61463(14) 0.35390(15) 0.49243(13) 0.0407(4) Uani d D 1 . .
    H H4 0.577(2) 0.361(2) 0.5519(13) 0.061 Uiso d D 1 . .
    C C4 0.73630(17) 0.34937(17) 0.48581(16) 0.0381(4) Uani d . 1 . .
    S S5 0.40260(5) 0.35735(6) 0.42068(5) 0.05557(17) Uani d . 1 . .
    N N5 0.61589(15) 0.34088(15) 0.31875(13) 0.0404(4) Uani d D 1 . .
    H H5 0.581(2) 0.343(2) 0.2620(14) 0.061 Uiso d D 1 . .
    C C5 0.54998(17) 0.35067(17) 0.41032(16) 0.0380(4) Uani d . 1 . .
    S S6 0.80673(5) 0.33438(7) 0.18635(5) 0.0681(2) Uani d . 1 . .
    N N6 0.79689(14) 0.34433(16) 0.39149(13) 0.0428(4) Uani d . 1 . .
    C C6 0.73742(18) 0.34035(19) 0.30705(16) 0.0424(5) Uani d . 1 . .
    N N10 1.04639(17) 0.32035(19) 0.3879(2) 0.0643(6) Uani d D 1 . .
    H H10 0.9696(10) 0.331(3) 0.398(3) 0.096 Uiso d D 1 . .
    C C10 1.0768(4) 0.4212(3) 0.3201(4) 0.1236(17) Uani d . 1 . .
    H H10A 1.0568 0.4792 0.3580 0.185 Uiso calc R 1 . .
    H H10B 1.0332 0.4372 0.2565 0.185 Uiso calc R 1 . .
    H H10C 1.1607 0.4145 0.3004 0.185 Uiso calc R 1 . .
    N N11 0.79117(16) 0.68045(18) 0.06442(19) 0.0581(5) Uani d D 1 . .
    H H11 0.7233(16) 0.655(2) 0.078(3) 0.087 Uiso d D 1 . .
    C C11 1.1012(3) 0.2929(4) 0.4905(3) 0.1159(16) Uani d . 1 . .
    H H11A 1.0825 0.3528 0.5260 0.174 Uiso calc R 1 . .
    H H11B 1.1860 0.2787 0.4786 0.174 Uiso calc R 1 . .
    H H11C 1.0711 0.2289 0.5345 0.174 Uiso calc R 1 . .
    N N12 0.50621(19) 0.00292(17) 0.28412(18) 0.0569(5) Uani d D 1 . .
    H H12 0.4444(18) -0.015(3) 0.262(2) 0.085 Uiso d D 1 . .
    C C12 1.0776(4) 0.2293(4) 0.3325(4) 0.1397(19) Uani d . 1 . .
    H H12A 1.0415 0.2473 0.2648 0.210 Uiso calc R 1 . .
    H H12B 1.0489 0.1645 0.3759 0.210 Uiso calc R 1 . .
    H H12C 1.1626 0.2169 0.3205 0.210 Uiso calc R 1 . .
    C C13 0.8621(3) 0.6173(3) -0.0050(3) 0.0944(11) Uani d . 1 . .
    H H13A 0.8258 0.6298 -0.0722 0.142 Uiso calc R 1 . .
    H H13B 0.8667 0.5410 0.0286 0.142 Uiso calc R 1 . .
    H H13C 0.9409 0.6392 -0.0175 0.142 Uiso calc R 1 . .
    C C14 0.8474(3) 0.6615(3) 0.1690(3) 0.0917(11) Uani d . 1 . .
    H H14A 0.7998 0.7031 0.2150 0.137 Uiso calc R 1 . .
    H H14B 0.9258 0.6841 0.1566 0.137 Uiso calc R 1 . .
    H H14C 0.8527 0.5852 0.2026 0.137 Uiso calc R 1 . .
    C C15 0.7683(4) 0.7964(3) 0.0190(4) 0.1141(15) Uani d . 1 . .
    H H15A 0.7320 0.8074 -0.0480 0.171 Uiso calc R 1 . .
    H H15B 0.8420 0.8280 0.0072 0.171 Uiso calc R 1 . .
    H H15C 0.7156 0.8308 0.0678 0.171 Uiso calc R 1 . .
    C C16 0.4718(3) 0.0885(2) 0.3457(3) 0.0755(8) Uani d . 1 . .
    H H16A 0.4210 0.0612 0.4073 0.113 Uiso calc R 1 . .
    H H16B 0.4300 0.1511 0.3012 0.113 Uiso calc R 1 . .
    H H16C 0.5420 0.1090 0.3687 0.113 Uiso calc R 1 . .
    C C17 0.5840(3) 0.0438(3) 0.1878(3) 0.0974(11) Uani d . 1 . .
    H H17A 0.6051 -0.0125 0.1479 0.146 Uiso calc R 1 . .
    H H17B 0.6551 0.0639 0.2098 0.146 Uiso calc R 1 . .
    H H17C 0.5423 0.1066 0.1434 0.146 Uiso calc R 1 . .
    C C18 0.5605(3) -0.0983(2) 0.3525(3) 0.0858(10) Uani d . 1 . .
    H H18A 0.5062 -0.1218 0.4127 0.129 Uiso calc R 1 . .
    H H18B 0.6331 -0.0850 0.3776 0.129 Uiso calc R 1 . .
    H H18C 0.5775 -0.1541 0.3116 0.129 Uiso calc R 1 . .
    N N7 0.12163(19) 0.92130(18) 0.18856(17) 0.0574(5) Uani d D 1 . .
    H H7 0.107(3) 0.916(3) 0.1258(13) 0.086 Uiso d D 1 . .
    S S7 0.34408(7) 0.92115(7) 0.10863(6) 0.0737(2) Uani d . 1 . .
    C C7 0.2383(2) 0.92934(19) 0.2065(2) 0.0538(6) Uani d . 1 . .
    S S8 0.19623(6) 0.96108(6) 0.50398(6) 0.06475(19) Uani d . 1 . .
    N N8 0.26245(17) 0.94371(16) 0.30300(17) 0.0542(5) Uani d . 1 . .
    C C8 0.1747(2) 0.95025(18) 0.3790(2) 0.0514(5) Uani d . 1 . .
    S S9 -0.11137(7) 0.92925(8) 0.23683(7) 0.0800(2) Uani d . 1 . .
    N N9 0.05886(18) 0.94998(17) 0.35405(17) 0.0529(5) Uani d D 1 . .
    H H9 0.0012(19) 0.964(2) 0.3986(19) 0.079 Uiso d D 1 . .
    C C9 0.0290(2) 0.9339(2) 0.2601(2) 0.0539(6) Uani d . 1 . .
loop_
    _atom_site_aniso_label
    _atom_site_aniso_U_11
    _atom_site_aniso_U_22
    _atom_site_aniso_U_33
    _atom_site_aniso_U_12
    _atom_site_aniso_U_13
    _atom_site_aniso_U_23
    S1 0.0367(3) 0.0641(3) 0.0296(3) -0.0079(2) 0.0031(2) -0.0103(2)
    N1 0.0296(8) 0.0493(10) 0.0317(8) -0.0075(7) -0.0002(6) -0.0106(7)
    C1 0.0329(9) 0.0372(10) 0.0318(10) -0.0057(8) -0.0009(8) -0.0073(8)
    O1W 0.0859(15) 0.0935(15) 0.0732(13) 0.0028(12) -0.0087(11) -0.0124(11)
    S2 0.0367(3) 0.0688(4) 0.0331(3) -0.0108(2) -0.0038(2) -0.0153(2)
    N2 0.0309(8) 0.0528(10) 0.0290(8) -0.0096(7) 0.0027(6) -0.0114(7)
    C2 0.0327(9) 0.0379(10) 0.0334(10) -0.0064(8) -0.0011(8) -0.0091(8)
    S3 0.0302(3) 0.0844(4) 0.0445(3) -0.0137(3) -0.0001(2) -0.0138(3)
    N3 0.0314(8) 0.0541(10) 0.0287(8) -0.0080(7) -0.0024(7) -0.0095(7)
    C3 0.0330(10) 0.0435(11) 0.0339(10) -0.0084(8) -0.0005(8) -0.0092(8)
    S4 0.0354(3) 0.0880(4) 0.0377(3) -0.0090(3) -0.0046(2) -0.0251(3)
    N4 0.0304(8) 0.0639(11) 0.0310(9) -0.0094(8) 0.0018(7) -0.0164(8)
    C4 0.0321(10) 0.0489(11) 0.0354(10) -0.0077(8) -0.0004(8) -0.0127(9)
    S5 0.0297(3) 0.0942(5) 0.0464(3) -0.0143(3) 0.0000(2) -0.0197(3)
    N5 0.0323(8) 0.0617(11) 0.0308(9) -0.0107(8) -0.0010(7) -0.0150(8)
    C5 0.0337(10) 0.0475(11) 0.0344(10) -0.0096(8) -0.0011(8) -0.0102(8)
    S6 0.0400(3) 0.1345(7) 0.0371(3) -0.0152(3) 0.0055(2) -0.0340(4)
    N6 0.0305(8) 0.0669(12) 0.0346(9) -0.0093(8) 0.0005(7) -0.0176(8)
    C6 0.0351(10) 0.0594(13) 0.0351(11) -0.0085(9) 0.0001(8) -0.0143(9)
    N10 0.0338(10) 0.0679(14) 0.0813(15) -0.0089(10) 0.0012(10) 0.0042(11)
    C10 0.101(3) 0.090(3) 0.164(4) -0.046(2) -0.049(3) 0.041(3)
    N11 0.0320(9) 0.0626(13) 0.0851(15) -0.0111(9) 0.0005(10) -0.0259(11)
    C11 0.0499(17) 0.194(4) 0.083(2) -0.014(2) 0.0008(16) 0.011(3)
    N12 0.0542(12) 0.0575(12) 0.0608(13) -0.0030(10) -0.0084(10) -0.0165(10)
    C12 0.128(4) 0.116(3) 0.172(5) 0.047(3) -0.033(3) -0.048(3)
    C13 0.0535(17) 0.131(3) 0.116(3) -0.0040(18) -0.0003(17) -0.068(2)
    C14 0.0481(16) 0.145(3) 0.091(2) -0.0186(18) -0.0029(15) -0.040(2)
    C15 0.092(3) 0.065(2) 0.185(4) -0.0214(18) -0.031(3) -0.011(2)
    C16 0.086(2) 0.0609(16) 0.082(2) -0.0163(15) 0.0168(16) -0.0243(15)
    C17 0.097(3) 0.110(3) 0.072(2) 0.010(2) 0.0189(18) -0.0126(19)
    C18 0.092(2) 0.0576(17) 0.106(3) 0.0014(15) -0.032(2) -0.0100(16)
    N7 0.0571(12) 0.0642(13) 0.0535(12) -0.0103(10) -0.0052(10) -0.0158(10)
    S7 0.0663(4) 0.0802(5) 0.0686(4) -0.0057(4) 0.0147(3) -0.0129(4)
    C7 0.0520(13) 0.0428(12) 0.0649(15) -0.0075(10) 0.0010(11) -0.0089(11)
    S8 0.0578(4) 0.0798(5) 0.0621(4) -0.0077(3) -0.0098(3) -0.0245(3)
    N8 0.0469(11) 0.0538(11) 0.0646(13) -0.0095(9) -0.0011(9) -0.0174(10)
    C8 0.0485(13) 0.0445(12) 0.0630(15) -0.0089(10) -0.0031(11) -0.0136(11)
    S9 0.0556(4) 0.1196(7) 0.0727(5) -0.0239(4) -0.0104(3) -0.0271(5)
    N9 0.0463(11) 0.0605(12) 0.0567(12) -0.0117(9) -0.0006(9) -0.0200(10)
    C9 0.0527(14) 0.0547(14) 0.0558(14) -0.0122(11) -0.0021(11) -0.0122(11)
_geom_special_details
;
All e.s.d.'s (except the e.s.d. in the dihedral angle between two l.s. planes)
are estimated using the full covariance matrix. The cell e.s.d.'s are taken
into account individually in the estimation of e.s.d.'s in distances, angles
and torsion angles; correlations between e.s.d.'s in cell parameters are only
used when they are defined by crystal symmetry. An approximate (isotropic)
treatment of cell e.s.d.'s is used for estimating e.s.d.'s involving l.s.
planes.
;
loop_
    _geom_bond_atom_site_label_1
    _geom_bond_atom_site_label_2
    _geom_bond_site_symmetry_2
    _geom_bond_distance
    _geom_bond_publ_flag
    S1 C1 . 1.6819(19) ?
    N1 C1 . 1.341(2) ?
    N1 C2 . 1.348(2) ?
    C1 N3 . 1.374(2) ?
    O1W H1WA . 0.8619 ?
    O1W H1WB . 0.8691 ?
    S2 C2 . 1.6723(19) ?
    N2 C3 . 1.346(3) ?
    N2 C2 . 1.371(2) ?
    N2 H2 . 0.850(10) ?
    S3 C3 . 1.6585(19) ?
    N3 C3 . 1.349(2) ?
    N3 H3 . 0.854(10) ?
    S4 C4 . 1.675(2) ?
    N4 C5 . 1.347(3) ?
    N4 C4 . 1.370(2) ?
    N4 H4 . 0.857(10) ?
    C4 N6 . 1.345(3) ?
    S5 C5 . 1.658(2) ?
    N5 C5 . 1.354(3) ?
    N5 C6 . 1.373(3) ?
    N5 H5 . 0.855(10) ?
    S6 C6 . 1.682(2) ?
    N6 C6 . 1.340(3) ?
    N10 C10 . 1.436(4) ?
    N10 C11 . 1.456(4) ?
    N10 C12 . 1.473(5) ?
    N10 H10 . 0.865(10) ?
    C10 H10A . 0.9600 ?
    C10 H10B . 0.9600 ?
    C10 H10C . 0.9600 ?
    N11 C13 . 1.447(4) ?
    N11 C15 . 1.448(4) ?
    N11 C14 . 1.493(4) ?
    N11 H11 . 0.863(10) ?
    C11 H11A . 0.9600 ?
    C11 H11B . 0.9600 ?
    C11 H11C . 0.9600 ?
    N12 C16 . 1.470(3) ?
    N12 C18 . 1.471(4) ?
    N12 C17 . 1.486(4) ?
    N12 H12 . 0.851(10) ?
    C12 H12A . 0.9600 ?
    C12 H12B . 0.9600 ?
    C12 H12C . 0.9600 ?
    C13 H13A . 0.9600 ?
    C13 H13B . 0.9600 ?
    C13 H13C . 0.9600 ?
    C14 H14A . 0.9600 ?
    C14 H14B . 0.9600 ?
    C14 H14C . 0.9600 ?
    C15 H15A . 0.9600 ?
    C15 H15B . 0.9600 ?
    C15 H15C . 0.9600 ?
    C16 H16A . 0.9600 ?
    C16 H16B . 0.9600 ?
    C16 H16C . 0.9600 ?
    C17 H17A . 0.9600 ?
    C17 H17B . 0.9600 ?
    C17 H17C . 0.9600 ?
    C18 H18A . 0.9600 ?
    C18 H18B . 0.9600 ?
    C18 H18C . 0.9600 ?
    N7 C9 . 1.347(3) ?
    N7 C7 . 1.385(3) ?
    N7 H7 . 0.856(10) ?
    S7 C7 . 1.666(3) ?
    C7 N8 . 1.346(3) ?
    S8 C8 . 1.680(3) ?
    N8 C8 . 1.336(3) ?
    C8 N9 . 1.381(3) ?
    S9 C9 . 1.658(3) ?
    N9 C9 . 1.346(3) ?
    N9 H9 . 0.857(10) ?
loop_
    _geom_angle_atom_site_label_1
    _geom_angle_atom_site_label_2
    _geom_angle_atom_site_label_3
    _geom_angle_site_symmetry_1
    _geom_angle_site_symmetry_3
    _geom_angle
    _geom_angle_publ_flag
    C1 N1 C2 . . 119.69(16) ?
    N1 C1 N3 . . 118.93(16) ?
    N1 C1 S1 . . 122.20(14) ?
    N3 C1 S1 . . 118.87(14) ?
    H1WA O1W H1WB . . 106.8 ?
    C3 N2 C2 . . 124.13(16) ?
    C3 N2 H2 . . 116.5(17) ?
    C2 N2 H2 . . 119.1(17) ?
    N1 C2 N2 . . 118.82(17) ?
    N1 C2 S2 . . 121.75(14) ?
    N2 C2 S2 . . 119.43(14) ?
    C3 N3 C1 . . 124.00(16) ?
    C3 N3 H3 . . 118.8(18) ?
    C1 N3 H3 . . 117.2(18) ?
    N2 C3 N3 . . 114.34(17) ?
    N2 C3 S3 . . 122.95(14) ?
    N3 C3 S3 . . 122.71(15) ?
    C5 N4 C4 . . 124.14(17) ?
    C5 N4 H4 . . 117.5(18) ?
    C4 N4 H4 . . 118.4(18) ?
    N6 C4 N4 . . 119.15(17) ?
    N6 C4 S4 . . 121.71(15) ?
    N4 C4 S4 . . 119.14(14) ?
    C5 N5 C6 . . 123.76(17) ?
    C5 N5 H5 . . 119.5(18) ?
    C6 N5 H5 . . 116.3(18) ?
    N4 C5 N5 . . 114.15(17) ?
    N4 C5 S5 . . 122.96(15) ?
    N5 C5 S5 . . 122.90(15) ?
    C6 N6 C4 . . 119.38(17) ?
    N6 C6 N5 . . 119.31(17) ?
    N6 C6 S6 . . 122.21(15) ?
    N5 C6 S6 . . 118.48(15) ?
    C10 N10 C11 . . 113.8(3) ?
    C10 N10 C12 . . 110.8(4) ?
    C11 N10 C12 . . 109.4(3) ?
    C10 N10 H10 . . 104(2) ?
    C11 N10 H10 . . 110(2) ?
    C12 N10 H10 . . 108(2) ?
    N10 C10 H10A . . 109.5 ?
    N10 C10 H10B . . 109.5 ?
    H10A C10 H10B . . 109.5 ?
    N10 C10 H10C . . 109.5 ?
    H10A C10 H10C . . 109.5 ?
    H10B C10 H10C . . 109.5 ?
    C13 N11 C15 . . 115.1(3) ?
    C13 N11 C14 . . 109.7(2) ?
    C15 N11 C14 . . 110.3(3) ?
    C13 N11 H11 . . 107(2) ?
    C15 N11 H11 . . 108(2) ?
    C14 N11 H11 . . 107(2) ?
    N10 C11 H11A . . 109.5 ?
    N10 C11 H11B . . 109.5 ?
    H11A C11 H11B . . 109.5 ?
    N10 C11 H11C . . 109.5 ?
    H11A C11 H11C . . 109.5 ?
    H11B C11 H11C . . 109.5 ?
    C16 N12 C18 . . 111.1(2) ?
    C16 N12 C17 . . 110.3(2) ?
    C18 N12 C17 . . 112.8(3) ?
    C16 N12 H12 . . 110(2) ?
    C18 N12 H12 . . 105(2) ?
    C17 N12 H12 . . 107(2) ?
    N10 C12 H12A . . 109.5 ?
    N10 C12 H12B . . 109.5 ?
    H12A C12 H12B . . 109.5 ?
    N10 C12 H12C . . 109.5 ?
    H12A C12 H12C . . 109.5 ?
    H12B C12 H12C . . 109.5 ?
    N11 C13 H13A . . 109.5 ?
    N11 C13 H13B . . 109.5 ?
    H13A C13 H13B . . 109.5 ?
    N11 C13 H13C . . 109.5 ?
    H13A C13 H13C . . 109.5 ?
    H13B C13 H13C . . 109.5 ?
    N11 C14 H14A . . 109.5 ?
    N11 C14 H14B . . 109.5 ?
    H14A C14 H14B . . 109.5 ?
    N11 C14 H14C . . 109.5 ?
    H14A C14 H14C . . 109.5 ?
    H14B C14 H14C . . 109.5 ?
    N11 C15 H15A . . 109.5 ?
    N11 C15 H15B . . 109.5 ?
    H15A C15 H15B . . 109.5 ?
    N11 C15 H15C . . 109.5 ?
    H15A C15 H15C . . 109.5 ?
    H15B C15 H15C . . 109.5 ?
    N12 C16 H16A . . 109.5 ?
    N12 C16 H16B . . 109.5 ?
    H16A C16 H16B . . 109.5 ?
    N12 C16 H16C . . 109.5 ?
    H16A C16 H16C . . 109.5 ?
    H16B C16 H16C . . 109.5 ?
    N12 C17 H17A . . 109.5 ?
    N12 C17 H17B . . 109.5 ?
    H17A C17 H17B . . 109.5 ?
    N12 C17 H17C . . 109.5 ?
    H17A C17 H17C . . 109.5 ?
    H17B C17 H17C . . 109.5 ?
    N12 C18 H18A . . 109.5 ?
    N12 C18 H18B . . 109.5 ?
    H18A C18 H18B . . 109.5 ?
    N12 C18 H18C . . 109.5 ?
    H18A C18 H18C . . 109.5 ?
    H18B C18 H18C . . 109.5 ?
    C9 N7 C7 . . 123.6(2) ?
    C9 N7 H7 . . 118(2) ?
    C7 N7 H7 . . 118(2) ?
    N8 C7 N7 . . 118.7(2) ?
    N8 C7 S7 . . 122.06(19) ?
    N7 C7 S7 . . 119.2(2) ?
    C8 N8 C7 . . 120.0(2) ?
    N8 C8 N9 . . 118.8(2) ?
    N8 C8 S8 . . 123.78(19) ?
    N9 C8 S8 . . 117.46(18) ?
    C9 N9 C8 . . 123.9(2) ?
    C9 N9 H9 . . 116(2) ?
    C8 N9 H9 . . 119(2) ?
    N9 C9 N7 . . 114.7(2) ?
    N9 C9 S9 . . 121.64(19) ?
    N7 C9 S9 . . 123.69(19) ?
loop_
    _geom_torsion_atom_site_label_1
    _geom_torsion_atom_site_label_2
    _geom_torsion_atom_site_label_3
    _geom_torsion_atom_site_label_4
    _geom_torsion_site_symmetry_1
    _geom_torsion_site_symmetry_2
    _geom_torsion_site_symmetry_3
    _geom_torsion_site_symmetry_4
    _geom_torsion
    _geom_torsion_publ_flag
    C2 N1 C1 N3 . . . . 1.1(3) ?
    C2 N1 C1 S1 . . . . -179.13(15) ?
    C1 N1 C2 N2 . . . . 1.6(3) ?
    C1 N1 C2 S2 . . . . -178.39(15) ?
    C3 N2 C2 N1 . . . . -3.5(3) ?
    C3 N2 C2 S2 . . . . 176.45(16) ?
    N1 C1 N3 C3 . . . . -2.3(3) ?
    S1 C1 N3 C3 . . . . 177.94(16) ?
    C2 N2 C3 N3 . . . . 2.4(3) ?
    C2 N2 C3 S3 . . . . -177.34(16) ?
    C1 N3 C3 N2 . . . . 0.6(3) ?
    C1 N3 C3 S3 . . . . -179.71(15) ?
    C5 N4 C4 N6 . . . . 1.9(3) ?
    C5 N4 C4 S4 . . . . -177.66(17) ?
    C4 N4 C5 N5 . . . . 0.9(3) ?
    C4 N4 C5 S5 . . . . -179.48(17) ?
    C6 N5 C5 N4 . . . . -3.5(3) ?
    C6 N5 C5 S5 . . . . 176.84(17) ?
    N4 C4 N6 C6 . . . . -2.1(3) ?
    S4 C4 N6 C6 . . . . 177.44(17) ?
    C4 N6 C6 N5 . . . . -0.4(3) ?
    C4 N6 C6 S6 . . . . 179.78(17) ?
    C5 N5 C6 N6 . . . . 3.4(3) ?
    C5 N5 C6 S6 . . . . -176.76(17) ?
    C9 N7 C7 N8 . . . . 4.3(4) ?
    C9 N7 C7 S7 . . . . -175.60(19) ?
    N7 C7 N8 C8 . . . . -0.2(3) ?
    S7 C7 N8 C8 . . . . 179.74(18) ?
    C7 N8 C8 N9 . . . . -4.6(3) ?
    C7 N8 C8 S8 . . . . 176.47(18) ?
    N8 C8 N9 C9 . . . . 6.1(4) ?
    S8 C8 N9 C9 . . . . -174.96(19) ?
    C8 N9 C9 N7 . . . . -2.2(3) ?
    C8 N9 C9 S9 . . . . 177.35(18) ?
    C7 N7 C9 N9 . . . . -3.1(4) ?
    C7 N7 C9 S9 . . . . 177.44(19) ?
loop_
    _geom_hbond_atom_site_label_D
    _geom_hbond_atom_site_label_H
    _geom_hbond_atom_site_label_A
    _geom_hbond_site_symmetry_A
    _geom_hbond_distance_DH
    _geom_hbond_distance_HA
    _geom_hbond_distance_DA
    _geom_hbond_angle_DHA
    O1W H1WA S3 . 0.86 2.57 3.284(2) 140
    O1W H1WB S9 2_575 0.87 2.52 3.355(2) 161
    N2 H2 S4 2_666 0.850(10) 2.483(11) 3.3196(17) 168(2)
    N3 H3 S6 2_665 0.854(10) 2.481(11) 3.3203(17) 168(2)
    N4 H4 S2 2_666 0.857(10) 2.450(11) 3.2962(17) 169(2)
    N5 H5 S1 2_665 0.855(10) 2.494(12) 3.3316(17) 167(2)
    N7 H7 O1W . 0.856(10) 2.028(11) 2.878(3) 172(3)
    N9 H9 S8 2_576 0.857(10) 2.631(12) 3.470(2) 167(3)
    N10 H10 N6 . 0.865(10) 1.952(13) 2.804(3) 168(3)
    N11 H11 N1 . 0.863(10) 1.954(13) 2.795(2) 164(3)
    N12 H12 S7 1_545 0.851(10) 2.686(19) 3.439(2) 148(3)
data_global
_journal_date_recd_electronic     2010-11-18
_journal_date_accepted     2010-12-01
_journal_name_full     'Acta Crystallographica, Section E'
_journal_year     2011
_journal_volume     67
_journal_issue      1
_journal_page_first     o44
_journal_page_last     o44
_journal_paper_category     QO
_journal_coeditor_code     HB5752
_publ_contact_author_name     'Yang Yunxia'
_publ_contact_author_address
;
Key Laboratory of Polymer Materials of Gansu Province, Ministry of Education,
College of Chemistry and Chemical Engineering, Northwest Normal University,
Lanzhou 730070, Gansu, China
;
_publ_contact_author_email     'yangyx80@nwnu.edu.cn'
_publ_contact_author_fax     ?
_publ_contact_author_phone     '86 18809312096'
_publ_section_title
;
Tris(methylammonium thiocyanurate) monohydrate
;
loop_
    _publ_author_name
    _publ_author_footnote
    _publ_author_address
    'Yimin Hou' .
;
Henan University of Traditional Chinese Medicine, Zhengzhou 450008,
People's Republic of China
;
    'Yunxia Yang' .
;
Key Laboratory of Polymer Materials of Gansu Province, Ministry of Education,
College of Chemistry and Chemical Engineering, Northwest Normal University,
Lanzhou 730070, Gansu, People's Republic of China
;
