# Supplementary material for: Tris(methylammonium thiocyanurate) monohydrate
Source: Acta Crystallogr Sect E Struct Rep Online. 2010 Dec 8;67(Pt 1):o44. doi: 10.1107/S1600536810050312 (PMC3050359; doi:10.1107/S1600536810050312)
Supplement: Supplementary file 2 [file e-67-00o44-Isup2.hkl]

# 
# h,k,l, Fc-squared, Fo-squared, sigma(Fo-squared) and status flag 
# 
data_I
_shelx_title ' 081015a_0m in           P-1' 
_shelx_refln_list_code          4 
_shelx_F_calc_maximum      210.86 
_exptl_crystal_F_000       763.83 
_reflns_d_resolution_high  0.8406 
 
loop_ 
 _symmetry_equiv_pos_as_xyz 
 'x, y, z' 
 '-x, -y, -z' 
 
_cell_length_a    11.3466 
_cell_length_b    12.6474 
_cell_length_c    12.8135 
_cell_angle_alpha  76.950 
_cell_angle_beta   84.762 
_cell_angle_gamma  82.274 
 
_shelx_F_squared_multiplier     1.000 
 
loop_ 
 _refln_index_h 
 _refln_index_k 
 _refln_index_l 
 _refln_F_squared_calc 
 _refln_F_squared_meas 
 _refln_F_squared_sigma 
 _refln_observed_status 
   2   0   0      163.83      121.71      3.07 o 
   3   0   0    16115.39    17616.43    223.29 o 
   4   0   0     2182.93     2302.88     28.68 o 
   5   0   0     5572.48     5639.23     71.61 o 
   6   0   0      203.29      205.34      3.62 o 
   7   0   0      118.79      178.00      3.56 o 
   8   0   0     1324.85     1315.07     16.52 o 
   9   0   0       10.41       11.70      1.43 o 
  10   0   0      111.70      107.36      3.51 o 
  11   0   0      154.26      150.58      4.29 o 
  12   0   0       11.76        8.82      2.44 o 
  13   0   0      300.22      325.77      8.69 o 
 -13   1   0       95.47      115.24      5.35 o 
 -12   1   0        5.96        6.39      2.32 o 
 -11   1   0      270.89      266.73      7.15 o 
 -10   1   0     1012.67      873.85     21.00 o 
  -9   1   0      113.29      100.63      3.21 o 
  -8   1   0      565.97      533.16      7.60 o 
  -7   1   0     2385.14     2009.70     22.04 o 
  -6   1   0     2118.18     2107.34     22.68 o 
  -5   1   0       12.08        8.42      0.94 o 
  -4   1   0      241.62      207.49      4.58 o 
  -3   1   0    12600.18    13660.77    138.82 o 
  -1   1   0        0.17       -0.58      0.38 o 
   3   1   0     4371.83     4857.51     49.40 o 
   4   1   0      493.66      515.48      5.36 o 
   5   1   0    14134.78    15028.95    130.99 o 
   6   1   0     3801.37     3860.49     34.37 o 
   7   1   0        8.57       14.12      1.01 o 
   8   1   0      326.60      319.89      5.35 o 
   9   1   0      439.19      470.57      8.71 o 
  10   1   0     1331.75     1165.90     18.45 o 
  11   1   0       91.77       83.12      3.40 o 
  12   1   0        8.78        4.35      2.18 o 
  13   1   0        0.30        3.88      2.50 o 
 -13   2   0       18.16       14.01      2.99 o 
 -12   2   0        5.89        6.68      2.40 o 
 -11   2   0      523.22      523.55     10.67 o 
 -10   2   0     1362.86     1198.57     25.87 o 
  -9   2   0       82.09       90.40      3.92 o 
  -8   2   0       10.19       12.49      2.28 o 
  -7   2   0        1.61        5.04      1.39 o 
  -6   2   0     1082.94     1148.02     13.28 o 
  -5   2   0     6459.15     6574.88     66.38 o 
  -4   2   0      383.83      415.36      7.49 o 
  -3   2   0     6335.87     6381.63     64.03 o 
  -2   2   0     1098.64     1292.56     32.34 o 
  -1   2   0      623.71      721.05     13.65 o 
   0   2   0      493.92      490.47     10.67 o 
   1   2   0      459.21      412.57      8.02 o 
   2   2   0       10.41        2.45      1.05 o 
   3   2   0     7820.31     8984.11    166.80 o 
   4   2   0      264.65      287.55     10.65 o 
   5   2   0     1122.68     1124.25     10.82 o 
   6   2   0      125.26      145.55      2.84 o 
   7   2   0       53.08       22.06      1.14 o 
   8   2   0      346.18      354.73      4.84 o 
   9   2   0        0.11        2.12      2.78 o 
  10   2   0     1289.68     1136.64     14.35 o 
  11   2   0      911.96      850.82     11.88 o 
  12   2   0        6.38        5.81      2.60 o 
  13   2   0      111.02      116.43      5.32 o 
 -12   3   0        2.23        2.93      2.23 o 
 -11   3   0       58.44       55.07      4.42 o 
 -10   3   0      774.42      746.04     13.19 o 
  -9   3   0      302.33      269.01      5.33 o 
  -8   3   0      535.49      505.08      7.54 o 
  -7   3   0      230.58      258.45      6.49 o 
  -6   3   0     1878.52     1924.26     21.09 o 
  -5   3   0     9233.24     9193.14     92.23 o 
  -4   3   0     1634.82     1602.02     28.05 o 
  -3   3   0     1369.41     1379.53     13.02 o 
  -2   3   0     1634.22     1819.18     19.66 o 
  -1   3   0    24975.06    25165.01    261.58 o 
   1   3   0      638.73      693.94      9.69 o 
   2   3   0       88.91      110.22      2.45 o 
   3   3   0    18755.95    20245.37    254.64 o 
   4   3   0      134.22      129.77      4.91 o 
   5   3   0     3364.41     3239.59     58.02 o 
   6   3   0     3512.36     3356.48     30.11 o 
   7   3   0      540.00      446.07      6.51 o 
   8   3   0     1197.51     1188.87     12.12 o 
   9   3   0       18.71       13.92      1.55 o 
  10   3   0       11.52        9.07      1.62 o 
  11   3   0      125.05      114.62      8.27 o 
  12   3   0       60.55       48.73      2.79 o 
  13   3   0       82.34       89.59      4.90 o 
 -12   4   0       34.92       35.34      5.27 o 
 -11   4   0       55.38       43.58      2.73 o 
 -10   4   0      340.89      362.86      6.94 o 
  -9   4   0       17.65       18.00      1.94 o 
  -8   4   0      448.93      421.12      6.85 o 
  -7   4   0     1295.30     1229.05     14.70 o 
  -6   4   0      984.40      952.43     11.67 o 
  -5   4   0      635.07      605.66     11.04 o 
  -4   4   0     1826.84     1719.90     16.32 o 
  -3   4   0     4849.95     5013.04     44.65 o 
  -2   4   0      964.73     1096.55     10.62 o 
  -1   4   0      340.19      272.51     11.50 o 
   0   4   0    44460.98    42266.53    529.93 o 
   1   4   0    32942.17    33363.96    761.27 o 
   2   4   0       46.41       34.27      1.67 o 
   3   4   0      204.06      220.02      4.20 o 
   4   4   0      962.74      971.99     10.82 o 
   5   4   0     2977.46     3081.99     69.96 o 
   6   4   0     3452.33     3372.78     61.00 o 
   7   4   0        0.40       -1.15      1.14 o 
   8   4   0      258.21      264.60      4.49 o 
   9   4   0        2.61        4.48      1.42 o 
  10   4   0      241.87      200.03      6.62 o 
  11   4   0       30.54       30.50      2.37 o 
  12   4   0       37.92       28.13      2.43 o 
  13   4   0        8.84        6.87      2.19 o 
 -12   5   0        5.53        5.52      3.16 o 
 -11   5   0      192.11      187.54      5.91 o 
 -10   5   0      513.34      506.16      8.50 o 
  -9   5   0       25.82       31.73      2.24 o 
  -8   5   0       86.42       89.15      3.17 o 
  -7   5   0       81.34       73.82      2.78 o 
  -6   5   0      205.37      213.71      4.26 o 
  -5   5   0      706.05      738.65     15.48 o 
  -4   5   0      337.51      324.98      4.32 o 
  -3   5   0     1835.04     1826.71     17.31 o 
  -2   5   0     2066.31     2145.31     26.85 o 
  -1   5   0      454.99      402.15      6.90 o 
   0   5   0       41.78       29.75      2.86 o 
   1   5   0     2598.91     2538.30     48.14 o 
   2   5   0      709.74      768.51     26.77 o 
   3   5   0      146.80      146.44      5.70 o 
   4   5   0      108.35      116.68      3.17 o 
   5   5   0     2976.96     2922.56     30.38 o 
   6   5   0      141.99      159.44      8.94 o 
   7   5   0      344.27      361.94      7.39 o 
   8   5   0       41.26       36.44      1.96 o 
   9   5   0      285.38      285.51     15.12 o 
  10   5   0      799.88      769.94     10.79 o 
  11   5   0      560.38      515.51      8.44 o 
  12   5   0       54.10       54.12      2.95 o 
  13   5   0        4.80       -0.01      2.36 o 
 -11   6   0       33.04       35.28      2.79 o 
 -10   6   0      712.72      740.51     11.13 o 
  -9   6   0      249.90      247.19      5.47 o 
  -8   6   0      205.16      196.86      4.64 o 
  -7   6   0      187.42      176.01      8.07 o 
  -6   6   0      772.45      779.81     10.96 o 
  -5   6   0     4220.34     4115.73     37.69 o 
  -4   6   0      255.90      258.30      6.76 o 
  -3   6   0       16.48       12.23      1.32 o 
  -2   6   0     1054.66     1043.91     10.63 o 
  -1   6   0     6471.92     6729.69     77.18 o 
   0   6   0     2198.83     2272.03     30.28 o 
   1   6   0      200.88      218.65      4.77 o 
   2   6   0      185.87      185.84      4.32 o 
   3   6   0     5097.70     5062.20     52.14 o 
   4   6   0      384.77      397.88      5.41 o 
   5   6   0      590.42      538.40      5.85 o 
   6   6   0     1442.55     1444.30     19.53 o 
   7   6   0      438.06      444.74      8.00 o 
   8   6   0      465.21      437.18      6.79 o 
   9   6   0      144.04      149.89      7.10 o 
  10   6   0      193.73      173.34      5.87 o 
  11   6   0      223.70      212.85      6.64 o 
  12   6   0       59.42       47.06      3.68 o 
 -10   7   0       15.34       18.63      2.26 o 
  -9   7   0       48.90       61.60      3.12 o 
  -8   7   0       84.64       83.52      4.33 o 
  -7   7   0      144.80      152.05      4.04 o 
  -6   7   0        9.10        5.56      1.19 o 
  -5   7   0     1362.81     1389.40     14.29 o 
  -4   7   0     1912.66     1866.23     18.30 o 
  -3   7   0      451.35      431.64      6.93 o 
  -2   7   0       20.45       22.61      1.25 o 
  -1   7   0      215.93      263.17     13.28 o 
   0   7   0    21014.14    20484.48    260.01 o 
   1   7   0     3385.34     3697.58    218.21 o 
   2   7   0      112.46      111.75      8.11 o 
   3   7   0      400.51      373.12      7.06 o 
   4   7   0      105.86      123.18      3.73 o 
   5   7   0      362.32      347.21     11.26 o 
   6   7   0      115.39      130.62      4.03 o 
   7   7   0       39.26       30.65      3.58 o 
   8   7   0       45.91       52.55      8.64 o 
   9   7   0      238.58      253.30     11.03 o 
  10   7   0        9.72        8.38      2.42 o 
  11   7   0       11.99       10.21      3.63 o 
  12   7   0      128.67      132.84      6.46 o 
 -10   8   0       51.11       55.27      3.95 o 
  -9   8   0        0.28       -2.38      2.00 o 
  -8   8   0       59.85       65.47      3.20 o 
  -7   8   0      123.12      121.46      3.74 o 
  -6   8   0       82.19       70.15      2.98 o 
  -5   8   0      233.06      229.16      4.08 o 
  -4   8   0       22.82       23.36      1.50 o 
  -3   8   0      787.68      750.43      7.75 o 
  -2   8   0      829.44      858.45     10.76 o 
  -1   8   0      781.90      811.69      8.92 o 
   0   8   0      162.02      147.92      3.06 o 
   1   8   0     3851.14     3834.58     50.24 o 
   2   8   0      577.44      558.88      9.72 o 
   3   8   0       24.17       20.28      1.90 o 
   4   8   0      375.57      333.80      7.98 o 
   5   8   0      829.29      837.92     13.36 o 
   6   8   0      111.31      101.60      3.80 o 
   7   8   0      288.58      267.57      6.32 o 
   8   8   0        2.50        2.94      3.11 o 
   9   8   0      233.39      228.73     12.46 o 
  10   8   0      103.54       97.93      5.76 o 
  11   8   0       35.19       34.75      3.32 o 
  12   8   0       15.57       12.88      3.46 o 
  -9   9   0        2.01        4.09      2.25 o 
  -8   9   0        4.19        3.36      2.14 o 
  -7   9   0       97.96      110.20      5.80 o 
  -6   9   0      210.60      188.32      4.57 o 
  -5   9   0      164.60      163.20      3.59 o 
  -4   9   0       70.76       74.99      2.49 o 
  -3   9   0      121.75      119.75      3.55 o 
  -2   9   0      481.76      500.08      8.01 o 
  -1   9   0      595.13      562.57      8.53 o 
   0   9   0       12.61       15.65      2.37 o 
   1   9   0      174.68      193.47      5.25 o 
   2   9   0      813.90      820.82     13.41 o 
   3   9   0      459.48      418.42      8.94 o 
   4   9   0       41.90       43.69      2.80 o 
   5   9   0        5.51        6.76      1.73 o 
   6   9   0      177.04      168.85      5.06 o 
   7   9   0        0.63        2.82      2.99 o 
   8   9   0       60.88       61.60      5.97 o 
   9   9   0        7.64       14.72      4.05 o 
  10   9   0      172.55      190.72      9.85 o 
  11   9   0      191.07      207.01      7.06 o 
  -8  10   0       35.41       39.37      3.88 o 
  -7  10   0        3.61        1.73      6.19 o 
  -6  10   0       86.92       79.96      7.81 o 
  -5  10   0      668.75      678.87     24.08 o 
  -4  10   0      270.36      270.43      7.01 o 
  -3  10   0        8.85        9.96      2.29 o 
  -2  10   0       52.98       56.48      2.94 o 
  -1  10   0      167.08      160.66      4.55 o 
   0  10   0     1806.08     1776.29     21.44 o 
   1  10   0        8.78       10.38      2.09 o 
   2  10   0       21.25       18.37      2.21 o 
   3  10   0      352.24      344.31     10.84 o 
   4  10   0      245.55      248.96      6.37 o 
   5  10   0       63.29       80.13      3.93 o 
   6  10   0       14.05       22.78      2.45 o 
   7  10   0       76.05       84.13      6.66 o 
   8  10   0       69.41       69.58      6.06 o 
   9  10   0       22.04       14.21      4.01 o 
  10  10   0        2.01       -1.05      2.23 o 
  -7  11   0       28.37       28.45      5.12 o 
  -6  11   0       25.91       34.30      5.29 o 
  -5  11   0        0.87        1.97      2.09 o 
  -4  11   0       45.46       58.85      3.86 o 
  -3  11   0      129.01      108.84      4.76 o 
  -2  11   0       77.67       74.00      5.88 o 
  -1  11   0      223.59      215.87      5.34 o 
   0  11   0      639.61      619.57     11.26 o 
   1  11   0     1768.88     1766.59     26.03 o 
   2  11   0      257.29      243.73      6.80 o 
   3  11   0       10.11       12.34      2.20 o 
   4  11   0       11.60       14.19      3.22 o 
   5  11   0       23.46       26.33      2.70 o 
   6  11   0       24.77       22.98      2.57 o 
   7  11   0       65.05       61.99      5.80 o 
   8  11   0       15.36       17.36      4.44 o 
   9  11   0        4.10       -1.15      3.24 o 
  10  11   0        0.22       -3.63      3.52 o 
  -6  12   0       17.13        8.53      3.97 o 
  -5  12   0        8.74        6.57      3.80 o 
  -4  12   0        1.71        4.16      2.32 o 
  -3  12   0       84.55       77.05      4.39 o 
  -2  12   0       80.72       85.58      4.58 o 
  -1  12   0        1.54       -0.37      2.06 o 
   0  12   0       18.43       17.41      2.22 o 
   1  12   0       45.63       47.85      2.92 o 
   2  12   0       33.82       39.64      3.06 o 
   3  12   0        3.43        2.65      2.03 o 
   4  12   0        3.75        0.91      2.00 o 
   5  12   0      180.41      174.54      5.84 o 
   6  12   0       15.24       22.62      3.35 o 
   7  12   0       13.18       10.20      3.97 o 
   8  12   0        6.95        6.78      4.01 o 
  -4  13   0        3.09        2.00      3.46 o 
  -3  13   0        0.79       -1.42      2.19 o 
  -2  13   0       49.42       52.47      4.10 o 
  -1  13   0       35.00       26.75      3.30 o 
   0  13   0       42.66       35.13      3.51 o 
   1  13   0       13.82       13.82      4.24 o 
   2  13   0        1.67        1.41      1.83 o 
   3  13   0       73.81       77.59      4.37 o 
   4  13   0       38.47       31.33      3.16 o 
   5  13   0       28.54       29.23      3.12 o 
   6  13   0        0.01       -2.09      3.20 o 
   7  13   0       19.89       19.07      4.52 o 
  -2  14   0       12.56       14.77      3.37 o 
  -1  14   0       20.20       14.58      3.19 o 
   0  14   0      187.82      177.02      6.76 o 
   1  14   0      136.79      130.45      7.19 o 
   2  14   0        7.46        6.12      2.59 o 
   3  14   0        3.14        1.49      3.41 o 
   4  14   0       20.27       17.05      2.88 o 
   5  14   0       73.39       83.89      4.74 o 
  -4 -14   1        3.59       -1.86      2.24 o 
  -3 -14   1        0.07        1.83      2.36 o 
  -2 -14   1        7.38        9.62      3.26 o 
  -1 -14   1      206.94      222.88      7.70 o 
   0 -14   1        1.97        3.58      2.71 o 
   1 -14   1       36.64       46.73      7.32 o 
  -7 -13   1        9.83        5.29      3.97 o 
  -6 -13   1       29.09       36.90      5.12 o 
  -5 -13   1       36.94       27.69      4.65 o 
  -4 -13   1       14.29        9.20      2.11 o 
  -3 -13   1       40.48       46.91      3.72 o 
  -2 -13   1       62.63       78.00      4.77 o 
  -1 -13   1       11.80        9.55      2.65 o 
   0 -13   1      283.25      238.67      7.46 o 
   1 -13   1        0.12        3.26      2.52 o 
   2 -13   1       46.97       43.85      3.91 o 
   3 -13   1        0.97        2.43      3.05 o 
   4 -13   1        1.43        2.28      2.50 o 
  -8 -12   1        1.54        7.08      4.05 o 
  -7 -12   1        0.00       -4.67      3.11 o 
  -6 -12   1       80.93       64.55      6.14 o 
  -5 -12   1       22.48       18.30      2.59 o 
  -4 -12   1        1.06        0.35      1.94 o 
  -3 -12   1       51.98       41.04      2.81 o 
  -2 -12   1       19.04       17.87      2.16 o 
  -1 -12   1       25.14       20.64      2.91 o 
   0 -12   1       36.15       34.95      3.45 o 
   1 -12   1       21.86        8.52      3.11 o 
   2 -12   1        0.33        3.68      2.23 o 
   3 -12   1        3.60        2.25      2.41 o 
   4 -12   1       10.18        3.85      2.35 o 
   5 -12   1       22.14       20.74      3.05 o 
   6 -12   1        4.21        1.45      4.05 o 
  -9 -11   1        5.58        5.61      2.66 o 
  -8 -11   1       36.53       32.00      4.78 o 
  -7 -11   1        8.17        4.91      3.58 o 
  -6 -11   1      165.42      151.87      8.19 o 
  -5 -11   1      197.98      203.24      5.97 o 
  -4 -11   1       91.58       86.69      4.08 o 
  -3 -11   1        0.49        1.43      2.09 o 
  -2 -11   1       72.94       83.97      4.94 o 
  -1 -11   1      463.37      471.20      8.09 o 
   0 -11   1       49.05       58.00      5.57 o 
   1 -11   1       24.39       25.94      2.95 o 
   2 -11   1       10.11       13.91      2.55 o 
   3 -11   1        0.32        1.34      2.00 o 
   4 -11   1       31.29       36.58      5.55 o 
   5 -11   1       15.08        8.88      2.50 o 
   6 -11   1       88.48       96.46      7.64 o 
   7 -11   1       27.56       31.10      5.12 o 
 -10 -10   1       14.72       14.10      2.81 o 
  -9 -10   1        6.00        4.02      4.52 o 
  -8 -10   1       35.16       34.64      4.91 o 
  -7 -10   1      133.34      115.61      7.34 o 
  -6 -10   1       87.87       69.96      5.97 o 
  -5 -10   1      307.70      294.40      6.98 o 
  -4 -10   1       60.33       58.48      5.20 o 
  -3 -10   1        2.94       -2.20      1.47 o 
  -2 -10   1       93.71       81.24      3.78 o 
  -1 -10   1      149.89      133.42      4.00 o 
   0 -10   1     1670.53     1639.46     20.04 o 
   1 -10   1      594.05      596.90     16.89 o 
   2 -10   1      246.62      239.57      6.94 o 
   3 -10   1       11.39       10.25      2.29 o 
   4 -10   1      149.08      172.87     11.26 o 
   5 -10   1       21.79       13.11      1.81 o 
   6 -10   1        0.48       -1.75      1.44 o 
   7 -10   1        0.02       -0.93      1.88 o 
   8 -10   1        0.04       -2.03      1.93 o 
 -11  -9   1        9.22        4.66      2.51 o 
 -10  -9   1       95.94      110.30      5.22 o 
  -9  -9   1       75.43       89.59      4.83 o 
  -8  -9   1       98.22       77.13      6.14 o 
  -7  -9   1      105.23      109.21      6.57 o 
  -6  -9   1      490.69      456.71      8.86 o 
  -5  -9   1        3.36        1.43      1.56 o 
  -4  -9   1        1.64        2.50      1.57 o 
  -3  -9   1      223.13      214.47      5.51 o 
  -2  -9   1       40.67       41.73      3.88 o 
  -1  -9   1      289.89      265.59      5.27 o 
   0  -9   1        0.58        8.80      5.60 o 
   1  -9   1      608.88      559.97      8.52 o 
   2  -9   1        0.03       -1.07      0.96 o 
   3  -9   1       47.25       43.14      1.95 o 
   4  -9   1       37.62       33.78      2.13 o 
   5  -9   1       23.24       22.54      2.95 o 
   6  -9   1        6.08        8.95      1.69 o 
   7  -9   1       38.11       29.07      2.84 o 
   8  -9   1       24.37       17.70      2.60 o 
   9  -9   1       99.08      104.87      5.05 o 
 -11  -8   1       63.23       64.85      4.45 o 
 -10  -8   1      101.68      101.48      5.05 o 
  -9  -8   1      115.12      101.71      4.85 o 
  -8  -8   1        1.45       -0.89      1.75 o 
  -7  -8   1      117.66      125.93      7.08 o 
  -6  -8   1      182.48      181.31      9.51 o 
  -5  -8   1      612.29      580.35     10.09 o 
  -4  -8   1      405.11      399.10      7.71 o 
  -3  -8   1      207.65      217.80      5.24 o 
  -2  -8   1       76.17       57.09      2.90 o 
  -1  -8   1      306.82      288.65      4.59 o 
   0  -8   1       42.50       42.31      3.16 o 
   1  -8   1      306.71      319.91      4.93 o 
   2  -8   1        1.03        0.12      0.86 o 
   3  -8   1        2.03        4.74      1.19 o 
   4  -8   1       55.06       56.99      2.52 o 
   5  -8   1       61.08       61.50      2.31 o 
   6  -8   1      332.57      355.33      6.34 o 
   7  -8   1       33.09       26.52      2.69 o 
   8  -8   1        0.61        0.05      1.97 o 
   9  -8   1        0.58       -1.68      2.12 o 
  10  -8   1        0.54       -1.98      2.02 o 
 -12  -7   1        5.85        1.60      2.29 o 
 -11  -7   1       35.03       40.24      7.68 o 
 -10  -7   1      370.14      367.83      8.91 o 
  -9  -7   1       17.46       19.89      2.64 o 
  -8  -7   1      166.11      169.49      5.42 o 
  -7  -7   1      214.47      205.84      8.32 o 
  -6  -7   1     1513.10     1548.05     21.96 o 
  -5  -7   1     1412.05     1373.25     49.61 o 
  -4  -7   1      269.57      230.49      3.26 o 
  -3  -7   1       57.07       52.77      1.98 o 
  -2  -7   1        0.01       -0.39      1.13 o 
  -1  -7   1     4030.21     3951.76     40.66 o 
   0  -7   1      247.34      267.30      3.90 o 
   1  -7   1     1298.31     1387.37     13.78 o 
   2  -7   1        6.79        5.43      0.94 o 
   3  -7   1       42.57       44.05      2.59 o 
   4  -7   1      145.71      147.42      3.02 o 
   5  -7   1      362.03      376.34      5.36 o 
   6  -7   1        0.21        3.23      1.39 o 
   7  -7   1      234.19      239.34      6.04 o 
   8  -7   1       41.68       51.46      3.71 o 
   9  -7   1       44.06       50.36      5.10 o 
  10  -7   1        3.29        0.11      2.24 o 
 -12  -6   1      135.13      144.62      7.79 o 
 -11  -6   1       26.46       20.09      3.73 o 
 -10  -6   1       83.30       74.07      4.26 o 
  -9  -6   1       17.90       12.93      2.39 o 
  -8  -6   1      287.68      235.66      9.24 o 
  -7  -6   1       85.39       92.87      2.84 o 
  -6  -6   1      688.08      701.18      8.79 o 
  -5  -6   1      810.24      857.18      9.08 o 
  -4  -6   1      283.62      286.40      4.46 o 
  -3  -6   1      203.07      207.60      3.47 o 
  -2  -6   1      186.90      176.92      3.20 o 
  -1  -6   1     3131.62     3288.11     42.67 o 
   0  -6   1     3218.30     3332.07     30.32 o 
   1  -6   1      883.23      859.12      9.31 o 
   2  -6   1     1285.14     1341.77     13.24 o 
   3  -6   1      565.74      561.14      7.45 o 
   4  -6   1        3.32        2.15      0.86 o 
   5  -6   1      238.42      240.99      6.03 o 
   6  -6   1       27.13       25.06      1.82 o 
   7  -6   1      254.77      252.00      5.03 o 
   8  -6   1      233.96      233.36      5.74 o 
   9  -6   1       33.63       27.47      2.29 o 
  10  -6   1        4.77        2.64      2.25 o 
  11  -6   1        0.01       -0.73      2.06 o 
 -12  -5   1      246.55      242.48      5.80 o 
 -11  -5   1       24.89       23.48      2.27 o 
 -10  -5   1      109.04      126.94      3.86 o 
  -9  -5   1      216.83      209.65      4.66 o 
  -8  -5   1      324.82      272.85      8.81 o 
  -7  -5   1       24.09       26.51      2.18 o 
  -6  -5   1      187.40      252.46     17.49 o 
  -5  -5   1      105.87       92.37      2.28 o 
  -4  -5   1       18.44       17.67      0.99 o 
  -3  -5   1      734.05      695.39      9.49 o 
  -2  -5   1      350.72      349.07      4.84 o 
  -1  -5   1       55.61       71.91      3.31 o 
   0  -5   1     1132.69     1133.56     13.21 o 
   1  -5   1     1046.92     1114.31     14.93 o 
   2  -5   1      203.27      290.14      3.81 o 
   3  -5   1      381.14      315.58      4.78 o 
   4  -5   1      205.66      219.09      3.39 o 
   5  -5   1      118.46      143.05      3.29 o 
   6  -5   1      650.92      643.42     10.55 o 
   7  -5   1      274.65      262.27      5.06 o 
   8  -5   1       75.13       76.28      3.07 o 
   9  -5   1       40.28       35.95      5.13 o 
  10  -5   1       16.84       18.01      2.19 o 
  11  -5   1        5.93        2.89      1.84 o 
 -13  -4   1        6.28        7.99      2.24 o 
 -12  -4   1       24.71       29.43      2.39 o 
 -11  -4   1       63.72       59.39      3.29 o 
 -10  -4   1      840.83      863.49     11.81 o 
  -9  -4   1        0.54       -1.74      1.30 o 
  -8  -4   1      154.89      127.24      6.67 o 
  -7  -4   1       39.92       29.84      1.63 o 
  -6  -4   1     2612.34     2727.04     36.62 o 
  -5  -4   1     3968.21     3968.64     41.26 o 
  -4  -4   1     2819.33     2720.47     28.11 o 
  -3  -4   1     1461.32     1252.26     13.65 o 
  -2  -4   1      271.42      350.19      4.57 o 
  -1  -4   1    10029.95     9613.59    123.87 o 
   0  -4   1     7113.42     6760.51     84.77 o 
   1  -4   1     2306.02     2194.34     23.71 o 
   2  -4   1      484.58      461.72      5.12 o 
   3  -4   1       21.19       25.59      1.14 o 
   4  -4   1       34.17       39.12      2.38 o 
   5  -4   1     1251.96     1313.93     16.36 o 
   6  -4   1      160.11      185.74      3.82 o 
   7  -4   1      290.92      275.45      5.04 o 
   8  -4   1        0.09       -1.04      1.19 o 
   9  -4   1      222.39      233.96      5.67 o 
  10  -4   1       34.59       41.68      4.53 o 
  11  -4   1       17.36       15.15      2.12 o 
  12  -4   1       21.67       19.59      4.10 o 
 -13  -3   1      511.86      549.69      9.77 o 
 -12  -3   1      140.98      144.55      7.44 o 
 -11  -3   1      238.66      224.47      6.74 o 
 -10  -3   1      124.52      127.96      3.79 o 
  -9  -3   1      120.98      115.20      6.74 o 
  -8  -3   1      186.63      187.53      8.08 o 
  -7  -3   1      117.75      113.96      3.55 o 
  -6  -3   1      777.97      872.55      8.93 o 
  -5  -3   1     1377.54     1608.40     17.59 o 
  -4  -3   1     2492.79     2596.99     29.89 o 
  -3  -3   1      408.01      445.74      6.74 o 
  -2  -3   1      323.96      213.10      4.52 o 
  -1  -3   1     2740.00     2423.71     31.00 o 
   0  -3   1    19475.17    19735.88    251.33 o 
   1  -3   1     3015.18     3257.67     60.66 o 
   2  -3   1     4960.18     5269.82     70.95 o 
   3  -3   1      664.72      613.55      6.42 o 
   4  -3   1      476.76      518.21      6.66 o 
   5  -3   1       24.99       21.63      1.31 o 
   6  -3   1      181.18      180.68      3.63 o 
   7  -3   1      139.89      133.89      3.32 o 
   8  -3   1      142.30      131.80      3.50 o 
   9  -3   1       75.04       76.32      3.04 o 
  10  -3   1       59.04       57.98      2.94 o 
  11  -3   1       35.69       37.76      2.52 o 
  12  -3   1      247.53      271.02      7.56 o 
 -13  -2   1       17.31       16.28      2.43 o 
 -12  -2   1      468.01      434.92     10.77 o 
 -11  -2   1       47.65       45.33      5.08 o 
 -10  -2   1       63.08       69.05      3.49 o 
  -9  -2   1        0.80        0.35      1.35 o 
  -8  -2   1      548.15      497.96      8.69 o 
  -7  -2   1      893.02      890.48     11.00 o 
  -6  -2   1      594.89      656.82     10.37 o 
  -5  -2   1      101.34       99.79      2.40 o 
  -4  -2   1      932.39     1117.42     11.92 o 
  -3  -2   1      189.15      258.44      5.29 o 
  -2  -2   1      613.25      549.82      7.62 o 
  -1  -2   1      103.55       90.65      2.69 o 
   0  -2   1     5869.22     6562.45    115.87 o 
   1  -2   1     9399.41     9821.85    124.52 o 
   2  -2   1     1757.99     1969.88     25.53 o 
   3  -2   1      862.25     1037.79     11.40 o 
   4  -2   1       38.20       27.14      1.95 o 
   5  -2   1     1861.52     2048.17     21.93 o 
   6  -2   1      242.60      238.79      4.15 o 
   7  -2   1        6.20        7.86      1.20 o 
   8  -2   1      512.30      521.64      7.60 o 
   9  -2   1      207.71      196.99      4.45 o 
  10  -2   1      139.77      144.35      4.10 o 
  11  -2   1       19.44       14.13      2.55 o 
  12  -2   1       64.57       64.62      4.16 o 
  13  -2   1      372.02      383.10     10.64 o 
 -13  -1   1        1.56        6.02      2.76 o 
 -12  -1   1       88.03       99.77      3.85 o 
 -11  -1   1      244.68      257.37      5.62 o 
 -10  -1   1      109.29      121.58      3.71 o 
  -9  -1   1       85.24      104.28      3.29 o 
  -8  -1   1      128.80      124.30      4.72 o 
  -7  -1   1       36.73       36.73      1.95 o 
  -6  -1   1     1526.93     1755.68     20.78 o 
  -5  -1   1      136.96      139.59      2.27 o 
  -4  -1   1     1804.23     1850.56     28.28 o 
  -3  -1   1    10680.86    10538.56    108.74 o 
  -2  -1   1        6.93       -0.17      0.68 o 
  -1  -1   1        3.29       12.63      0.98 o 
   1  -1   1       78.46       43.17      1.75 o 
   3  -1   1     3591.49     3792.01     38.42 o 
   4  -1   1     3092.29     3275.58     28.98 o 
   5  -1   1      283.09      335.96      7.03 o 
   6  -1   1     3657.59     3798.50     33.94 o 
   7  -1   1      419.89      394.16      5.00 o 
   8  -1   1        2.60        1.54      0.90 o 
   9  -1   1      174.91      165.96      3.63 o 
  10  -1   1      212.45      241.51      6.35 o 
  11  -1   1       29.77       22.41      2.59 o 
  12  -1   1        9.12        9.67      2.82 o 
  13  -1   1       95.05       99.40      5.12 o 
 -13   0   1      210.76      242.58      7.60 o 
 -12   0   1       19.17       18.92      2.25 o 
 -11   0   1      155.39      156.43      4.32 o 
 -10   0   1     1141.43     1176.45     15.33 o 
  -9   0   1      621.38      607.79      8.75 o 
  -8   0   1      616.71      615.35      7.17 o 
  -7   0   1      472.74      463.80      5.60 o 
  -6   0   1     3287.71     3444.37     31.71 o 
  -5   0   1     2912.03     3156.65     28.17 o 
  -4   0   1      741.58      768.11     10.26 o 
  -3   0   1       79.92       65.74      1.28 o 
  -2   0   1        0.14        0.51      0.73 o 
  -1   0   1       53.80       24.36      1.66 o 
   2   0   1      319.08      307.97      4.38 o 
   3   0   1        4.44       -1.05      0.70 o 
   4   0   1     5634.13     5848.64     50.85 o 
   5   0   1     1252.99     1216.46     11.60 o 
   6   0   1      102.85      133.55      3.03 o 
   8   0   1       37.06       45.92      2.10 o 
   9   0   1        5.97        6.62      1.80 o 
  10   0   1      356.23      349.84      6.19 o 
  11   0   1       50.72       43.24      3.29 o 
  12   0   1      367.64      375.65     12.69 o 
  13   0   1        0.12        1.83      2.32 o 
 -13   1   1      231.95      238.45     10.94 o 
 -12   1   1      410.16      376.74      9.00 o 
 -11   1   1       51.47       49.82      2.76 o 
 -10   1   1        0.00        1.26      1.77 o 
  -9   1   1      200.99      216.62      3.91 o 
  -8   1   1        0.83        5.61      1.08 o 
  -7   1   1      339.07      324.66      5.23 o 
  -6   1   1        2.64        6.59      0.84 o 
  -5   1   1      427.33      477.59      5.35 o 
  -4   1   1     7194.90     7401.89     64.34 o 
  -3   1   1     2196.74     2102.52     21.86 o 
  -2   1   1       93.28       58.91      2.30 o 
   1   1   1     1595.67     1783.76     31.14 o 
   2   1   1      167.93      116.89      3.03 o 
   3   1   1    22420.09    23971.22    303.45 o 
   4   1   1      359.52      450.03      6.59 o 
   5   1   1     5094.59     5336.19     64.76 o 
   6   1   1      352.56      370.84      5.37 o 
   7   1   1      275.87      274.69      5.92 o 
   8   1   1     1137.39     1072.29     12.93 o 
   9   1   1       58.75       59.86      5.65 o 
  10   1   1      137.43      131.42      3.70 o 
  11   1   1        0.29        0.25      1.90 o 
  12   1   1      197.48      191.76      6.29 o 
  13   1   1      273.30      271.67     12.86 o 
 -12   2   1      208.21      202.84      6.49 o 
 -11   2   1        3.78        7.53      2.50 o 
 -10   2   1       68.60       63.37      3.64 o 
  -9   2   1       95.88       86.30      3.05 o 
  -8   2   1     1763.67     1713.98     19.44 o 
  -7   2   1       10.62        8.13      1.46 o 
  -6   2   1       88.21       94.87      3.18 o 
  -5   2   1     1364.41     1318.86     25.75 o 
  -4   2   1      509.30      442.20      7.03 o 
  -3   2   1      550.89      564.31     12.37 o 
  -2   2   1      662.28      638.93     13.27 o 
  -1   2   1     2772.75     2737.86     47.74 o 
   1   2   1      913.82      811.40     14.89 o 
   2   2   1       71.37       77.82      1.94 o 
   4   2   1     2917.35     3202.22     60.15 o 
   5   2   1       17.06       14.46      1.12 o 
   6   2   1     5770.49     6485.33     65.85 o 
   7   2   1       34.93       35.51      2.40 o 
   8   2   1        1.21        2.25      1.13 o 
   9   2   1       88.68       98.05      2.80 o 
  10   2   1      466.34      464.33      6.43 o 
  11   2   1       14.67       15.78      1.99 o 
  12   2   1      105.64      103.27      5.14 o 
  13   2   1      499.21      526.38     18.90 o 
 -12   3   1       31.95       31.14      3.21 o 
 -11   3   1       10.98        7.96      2.38 o 
 -10   3   1      593.74      602.20     11.37 o 
  -9   3   1      115.92      120.06      5.31 o 
  -8   3   1      324.25      355.69      7.45 o 
  -7   3   1      519.61      515.96      9.04 o 
  -6   3   1      922.99     1014.57     22.97 o 
  -5   3   1     1136.91     1170.06     13.33 o 
  -4   3   1      789.38      713.83      8.57 o 
  -3   3   1      706.12      718.96      9.86 o 
  -2   3   1     2982.70     3051.59     64.72 o 
  -1   3   1      262.12      279.84      7.10 o 
   0   3   1     5285.50     5539.02     76.45 o 
   1   3   1      349.07      308.99      7.32 o 
   2   3   1      707.23      713.67     13.78 o 
   3   3   1       47.41       44.37      2.35 o 
   4   3   1     1050.53     1101.88     22.57 o 
   5   3   1     2762.64     2969.89     56.82 o 
   6   3   1      782.67      816.34     12.44 o 
   7   3   1      213.89      168.24      3.86 o 
   8   3   1       33.57       39.69      1.92 o 
   9   3   1      602.72      603.44      7.30 o 
  10   3   1      571.32      570.08      9.93 o 
  11   3   1       13.24        9.44      2.22 o 
  12   3   1       23.64       24.65      3.69 o 
  13   3   1        0.56        1.46      2.52 o 
 -12   4   1      137.48      136.91      5.68 o 
 -11   4   1        0.30       -1.52      1.84 o 
 -10   4   1       38.74       47.02      3.19 o 
  -9   4   1       63.91       48.62      3.26 o 
  -8   4   1       57.35       76.92      4.05 o 
  -7   4   1       38.09       39.58      2.07 o 
  -6   4   1      414.41      435.71      6.43 o 
  -5   4   1     1281.24     1391.89     15.73 o 
  -4   4   1     1533.60     1523.64     15.14 o 
  -3   4   1        1.55        3.91      0.79 o 
  -2   4   1      297.85      277.12      3.45 o 
  -1   4   1     1604.28     1566.95     21.01 o 
   0   4   1        0.53        4.39      1.83 o 
   1   4   1      491.44      489.32      7.56 o 
   2   4   1     2595.32     2572.51     33.28 o 
   3   4   1     1759.89     1846.61     24.44 o 
   4   4   1     1201.17     1265.07     17.45 o 
   5   4   1     2807.96     2870.52     36.72 o 
   6   4   1      893.91     1005.38     22.18 o 
   7   4   1       64.10       61.36      3.71 o 
   8   4   1      918.69      845.39      9.19 o 
   9   4   1      659.48      638.94      7.67 o 
  10   4   1       68.28       79.05      3.12 o 
  11   4   1       49.17       45.66      2.55 o 
  12   4   1      456.11      424.74      8.12 o 
  13   4   1      128.95      128.16      5.64 o 
 -11   5   1       50.45       40.64      3.41 o 
 -10   5   1      250.86      262.54      5.77 o 
  -9   5   1       99.63       89.94      3.38 o 
  -8   5   1      763.50      788.02     13.79 o 
  -7   5   1       21.73       30.07      1.93 o 
  -6   5   1       18.54       22.01      1.60 o 
  -5   5   1      791.67      815.98     11.98 o 
  -4   5   1       78.69       77.52      1.96 o 
  -3   5   1       20.26       22.40      1.10 o 
  -2   5   1     1216.74     1183.28     11.57 o 
  -1   5   1      364.30      350.15      6.27 o 
   0   5   1     1616.77     1639.97     22.18 o 
   1   5   1        2.62        0.98      1.24 o 
   2   5   1     2123.80     2141.65     28.30 o 
   3   5   1       12.92       28.65      4.76 o 
   4   5   1        0.02       -0.27      0.88 o 
   5   5   1     1053.47     1058.67     12.02 o 
   6   5   1     2149.33     2399.34     31.42 o 
   7   5   1      228.66      209.62      4.86 o 
   8   5   1       21.43       18.99      3.55 o 
   9   5   1      136.99      155.76      3.89 o 
  10   5   1      294.06      305.71      5.83 o 
  11   5   1      146.67      140.29      4.13 o 
  12   5   1      132.26      127.21      6.13 o 
  13   5   1      346.66      356.63      9.03 o 
 -11   6   1        9.22       11.11      2.58 o 
 -10   6   1       15.99       17.70      2.24 o 
  -9   6   1      118.81      105.76      3.76 o 
  -8   6   1       92.56       85.90      3.20 o 
  -7   6   1      209.63      205.95      4.48 o 
  -6   6   1       16.67       17.12      1.64 o 
  -5   6   1       89.48       70.43      2.39 o 
  -4   6   1       39.19       41.05      1.63 o 
  -3   6   1      252.46      238.52      3.57 o 
  -2   6   1     1204.01     1214.49     12.08 o 
  -1   6   1        0.44        1.43      1.08 o 
   0   6   1     1033.02     1120.78     16.18 o 
   1   6   1      198.55      214.15      4.75 o 
   2   6   1      190.84      187.19      8.08 o 
   3   6   1     1639.30     1631.30     22.44 o 
   4   6   1      776.00      761.06     11.75 o 
   5   6   1     1587.36     1613.45     20.26 o 
   6   6   1      456.33      508.10      6.81 o 
   7   6   1       36.53       33.36      3.54 o 
   8   6   1       13.71       17.13      1.28 o 
   9   6   1      258.85      251.28      4.97 o 
  10   6   1      559.18      554.65     15.14 o 
  11   6   1       19.00       17.51      2.62 o 
  12   6   1       88.80       82.19      4.50 o 
 -10   7   1       81.55       89.25      3.84 o 
  -9   7   1      261.56      275.22      5.96 o 
  -8   7   1       38.52       37.55      2.36 o 
  -7   7   1       29.75       29.69      2.09 o 
  -6   7   1      180.11      193.34      4.34 o 
  -5   7   1      249.97      277.69      4.34 o 
  -4   7   1       34.27       36.46      1.70 o 
  -3   7   1       10.79       10.77      1.21 o 
  -2   7   1        0.21        6.19      2.20 o 
  -1   7   1     2358.14     2381.28     25.31 o 
   0   7   1     1221.62     1181.83     17.34 o 
   1   7   1      111.83      110.48      5.20 o 
   2   7   1      604.37      583.59      9.72 o 
   3   7   1       22.11       23.49      1.88 o 
   4   7   1     1144.96     1142.81     27.15 o 
   5   7   1        1.82        6.35      1.54 o 
   6   7   1      325.45      337.28      6.91 o 
   7   7   1       31.52       28.88      3.75 o 
   8   7   1      299.87      273.75     10.11 o 
   9   7   1        0.51        3.47      3.03 o 
  10   7   1      269.61      267.60      7.22 o 
  11   7   1       59.88       65.33      4.15 o 
  12   7   1      208.74      235.46      7.41 o 
 -10   8   1       83.78       96.47      4.02 o 
  -9   8   1      152.74      150.85      4.63 o 
  -8   8   1       10.89       11.88      1.93 o 
  -7   8   1        5.56        6.92      1.69 o 
  -6   8   1       42.90       48.05      2.57 o 
  -5   8   1      766.40      762.17      8.98 o 
  -4   8   1      123.42      119.03      2.83 o 
  -3   8   1       14.18       15.04      1.25 o 
  -2   8   1      558.79      550.61      6.68 o 
  -1   8   1       49.80       41.73      1.84 o 
   0   8   1      270.75      283.91      6.32 o 
   1   8   1       54.59       42.20      3.18 o 
   2   8   1        6.54       14.41      1.78 o 
   3   8   1       48.31       39.71      2.67 o 
   4   8   1       43.12       42.96      6.74 o 
   5   8   1     2052.84     2009.98     27.98 o 
   6   8   1      137.61      150.11      8.85 o 
   7   8   1       73.30       55.55      4.24 o 
   8   8   1      223.40      218.93      9.21 o 
   9   8   1      103.69      109.66      6.61 o 
  10   8   1        1.71       -0.75      1.96 o 
  11   8   1       54.39       53.17      7.59 o 
  12   8   1      131.95      132.67      5.89 o 
  -9   9   1       75.59       88.18      3.87 o 
  -8   9   1      276.81      288.83      6.18 o 
  -7   9   1       32.63       32.52      2.35 o 
  -6   9   1        0.31        3.46      1.47 o 
  -5   9   1      136.42      130.06      3.15 o 
  -4   9   1        3.16        3.69      1.18 o 
  -3   9   1        0.45        0.12      0.94 o 
  -2   9   1        0.88        0.43      1.30 o 
  -1   9   1        4.64        5.67      1.76 o 
   0   9   1       44.83       38.27      2.83 o 
   1   9   1       96.39      105.66      8.62 o 
   2   9   1       20.56       24.56      2.23 o 
   3   9   1      715.09      700.54     11.93 o 
   4   9   1      410.03      369.60      9.94 o 
   5   9   1       93.42      111.85      4.13 o 
   6   9   1      449.80      431.99      8.76 o 
   7   9   1      119.92      119.51      8.38 o 
   8   9   1        4.51        1.02      2.99 o 
   9   9   1       10.79       10.96      3.63 o 
  10   9   1      217.53      222.72      7.01 o 
  11   9   1       53.19       51.28      3.87 o 
  -8  10   1       19.58       23.29      6.10 o 
  -7  10   1       36.75       42.07      2.63 o 
  -6  10   1        1.07        0.45      1.47 o 
  -5  10   1        0.24        1.27      2.06 o 
  -4  10   1        1.93        2.87      1.57 o 
  -3  10   1       15.67       17.59      1.97 o 
  -2  10   1      500.99      509.87      8.35 o 
  -1  10   1      436.05      432.43      8.97 o 
   0  10   1      495.99      468.91      9.40 o 
   1  10   1        0.04        1.54      1.75 o 
   2  10   1      183.12      193.66      5.58 o 
   3  10   1       58.41       66.61      8.83 o 
   4  10   1       80.90       84.03      4.24 o 
   5  10   1      935.71      955.55     15.69 o 
   6  10   1       47.94       41.27      3.86 o 
   7  10   1       52.94       53.52      3.44 o 
   8  10   1       32.97       45.69      5.29 o 
   9  10   1       84.12       81.95      6.61 o 
  10  10   1      168.45      178.56      6.51 o 
  11  10   1       38.72       39.39      3.72 o 
  -7  11   1        0.20       -1.11      3.11 o 
  -6  11   1       49.31       36.05      4.91 o 
  -5  11   1      143.40      118.71      5.20 o 
  -4  11   1        0.62       -0.02      1.61 o 
  -3  11   1       77.90       59.48      3.06 o 
  -2  11   1       12.94        7.99      1.79 o 
  -1  11   1       76.85       87.90      3.84 o 
   0  11   1      263.25      282.12      7.24 o 
   1  11   1      188.97      178.07      5.72 o 
   2  11   1       49.08       68.09      3.86 o 
   3  11   1        0.33        0.26      1.71 o 
   4  11   1       12.75       10.15      2.86 o 
   5  11   1      425.79      413.38      9.01 o 
   6  11   1        1.74        1.06      2.47 o 
   7  11   1       20.13       19.20      2.54 o 
   8  11   1       68.95       84.55      7.04 o 
   9  11   1       25.50       25.60      4.69 o 
  10  11   1       56.97       57.50      4.27 o 
  -6  12   1        0.27       -0.77      3.20 o 
  -5  12   1       96.82       98.12      7.25 o 
  -4  12   1       55.71       60.65      6.23 o 
  -3  12   1       10.85       14.33      2.18 o 
  -2  12   1       80.01       92.77      3.75 o 
  -1  12   1       12.33       13.56      2.12 o 
   0  12   1      104.12       97.23      6.06 o 
   1  12   1       17.83       26.48      2.88 o 
   2  12   1        2.90        9.14      2.22 o 
   3  12   1       21.05       14.69      2.88 o 
   4  12   1        5.36        5.02      1.99 o 
   5  12   1       89.11      107.10      4.77 o 
   6  12   1      152.70      143.08      9.24 o 
   7  12   1       44.45       50.21      5.38 o 
   8  12   1        0.89        2.73      3.33 o 
   9  12   1        6.92       12.46      4.35 o 
  -5  13   1        0.93        5.63      4.01 o 
  -4  13   1        2.12        2.39      2.32 o 
  -3  13   1        4.61        6.58      2.79 o 
  -2  13   1       81.12       67.62      4.45 o 
  -1  13   1       25.22       21.34      2.49 o 
   0  13   1        8.41        2.95      1.85 o 
   1  13   1        1.10        1.72      2.07 o 
   2  13   1       47.11       65.74      5.46 o 
   3  13   1       36.19       31.79      3.06 o 
   4  13   1       96.15       96.39      4.69 o 
   5  13   1      219.36      229.16     14.97 o 
   6  13   1       21.97       26.47      3.03 o 
   7  13   1        0.55       -2.05      3.46 o 
  -2  14   1        8.17        4.34      2.68 o 
  -1  14   1      114.06      136.59      6.22 o 
   0  14   1      134.15      148.24      6.38 o 
   1  14   1       28.76       27.63      2.73 o 
   2  14   1       14.25       14.27      2.74 o 
   3  14   1        5.66        7.93      2.55 o 
   4  14   1       16.01       21.06      3.00 o 
   5  14   1        0.01        1.48      2.34 o 
   6  14   1        2.33        4.23      2.46 o 
  -2 -14   2        1.93        0.67      3.43 o 
  -1 -14   2        0.00        2.14      3.63 o 
   0 -14   2       27.89       42.37      4.15 o 
  -6 -13   2       63.17       62.92      6.91 o 
  -5 -13   2       41.66       42.32      5.84 o 
  -4 -13   2        0.26       -1.79      3.11 o 
  -3 -13   2        0.59        0.13      2.17 o 
  -2 -13   2        0.05        0.55      2.26 o 
  -1 -13   2        6.79       14.00      2.85 o 
   0 -13   2       93.68       99.21      5.15 o 
   1 -13   2        2.59        1.73      2.50 o 
   2 -13   2       11.97       11.69      2.90 o 
   3 -13   2       27.11       25.71      4.18 o 
  -8 -12   2       46.18       56.91      6.06 o 
  -7 -12   2        0.08       -0.60      3.46 o 
  -6 -12   2        1.56       -3.50      3.24 o 
  -5 -12   2       31.63       33.91      3.45 o 
  -4 -12   2        5.36       16.89      2.71 o 
  -3 -12   2        1.55        0.63      2.12 o 
  -2 -12   2        0.81        1.55      2.01 o 
  -1 -12   2        1.16        0.25      2.00 o 
   0 -12   2       28.03       34.31      3.39 o 
   1 -12   2      109.44       85.53      4.81 o 
   2 -12   2       47.42       59.13      4.12 o 
   3 -12   2       14.67       15.42      2.90 o 
   4 -12   2        1.48        5.03      2.39 o 
   5 -12   2        1.10        2.46      2.36 o 
  -9 -11   2       16.88       18.29      5.03 o 
  -8 -11   2      169.58      192.13      6.65 o 
  -7 -11   2      106.07      136.04      8.11 o 
  -6 -11   2       26.17       23.85      4.27 o 
  -5 -11   2        7.84        5.25      3.24 o 
  -4 -11   2      103.07      101.52      4.04 o 
  -3 -11   2      301.14      334.45      6.58 o 
  -2 -11   2        0.12       -1.74      2.56 o 
  -1 -11   2      104.73       87.82      4.53 o 
   0 -11   2        5.73        0.18      2.18 o 
   1 -11   2      251.12      241.47      7.18 o 
   2 -11   2        0.55        2.61      2.86 o 
   3 -11   2       21.91       17.77      2.84 o 
   4 -11   2        1.46        0.97      2.11 o 
   5 -11   2       53.10       60.11      4.12 o 
   6 -11   2        5.26        8.44      2.76 o 
   7 -11   2       30.62       38.22      5.59 o 
 -10 -10   2       67.49       73.14      4.74 o 
  -9 -10   2        0.11        2.60      3.95 o 
  -8 -10   2       49.12       61.06      4.22 o 
  -7 -10   2        0.14       -2.99      2.73 o 
  -6 -10   2      480.00      540.04     15.66 o 
  -5 -10   2      121.06      122.52      6.83 o 
  -4 -10   2        0.56       -2.08      1.50 o 
  -3 -10   2        4.24        5.43      1.54 o 
  -2 -10   2        8.61        6.11      2.00 o 
  -1 -10   2       27.26       33.55      2.89 o 
   0 -10   2        3.41        1.55      2.10 o 
   1 -10   2        6.53        0.17      2.05 o 
   2 -10   2      268.31      276.89      7.54 o 
   3 -10   2       90.43       70.84      4.04 o 
   4 -10   2       95.89       97.55      3.37 o 
   5 -10   2        0.94        2.74      1.56 o 
   6 -10   2       20.24       17.77      2.06 o 
   7 -10   2        4.46        6.16      2.25 o 
   8 -10   2        2.71        7.56      2.48 o 
 -10  -9   2       53.14       42.51      3.74 o 
  -9  -9   2      376.67      427.40     10.01 o 
  -8  -9   2       27.39       31.63      3.13 o 
  -7  -9   2        2.73       -0.17      3.03 o 
  -6  -9   2      219.61      223.84      9.04 o 
  -5  -9   2      136.80      141.78      4.58 o 
  -4  -9   2       32.41       27.56      2.25 o 
  -3  -9   2        8.81        4.91      1.60 o 
  -2  -9   2       14.59        7.57      1.48 o 
  -1  -9   2       99.10       64.45      2.79 o 
   0  -9   2      276.63      250.63      5.13 o 
   1  -9   2       43.10       43.69      2.85 o 
   2  -9   2       54.93       67.63      2.62 o 
   3  -9   2       76.90       81.52      2.88 o 
   4  -9   2      100.03      102.49      3.31 o 
   5  -9   2       78.86       78.31      5.28 o 
   6  -9   2       73.11       81.82      3.25 o 
   7  -9   2        2.43        2.36      2.32 o 
   8  -9   2       18.55       25.88      2.92 o 
   9  -9   2       75.76       76.31      4.55 o 
 -11  -8   2      101.15      122.30      5.67 o 
 -10  -8   2        7.74       14.45      2.80 o 
  -9  -8   2      437.74      437.57      9.91 o 
  -8  -8   2      851.49      900.34     15.72 o 
  -7  -8   2      211.65      202.72     12.95 o 
  -6  -8   2        8.50        4.39      2.82 o 
  -5  -8   2        1.09        4.29      1.53 o 
  -4  -8   2     1067.15     1048.54     17.66 o 
  -3  -8   2      201.81      208.87      4.05 o 
  -2  -8   2      152.55      143.13      4.09 o 
  -1  -8   2      911.01      920.50      9.91 o 
   0  -8   2      788.07      785.60      8.74 o 
   1  -8   2        8.08        5.87      1.03 o 
   2  -8   2      342.55      293.07      4.40 o 
   3  -8   2      254.69      242.83      4.72 o 
   4  -8   2       19.69       18.64      1.70 o 
   5  -8   2      188.32      206.79      4.58 o 
   6  -8   2       16.79       18.59      2.32 o 
   7  -8   2      114.15      114.17      4.63 o 
   8  -8   2       56.12       61.12      3.86 o 
   9  -8   2       21.51       18.52      2.87 o 
  10  -8   2        2.75        2.92      2.53 o 
 -12  -7   2       14.35       16.53      3.19 o 
 -11  -7   2      661.51      766.05     14.90 o 
 -10  -7   2       92.42      119.24      9.24 o 
  -9  -7   2        0.17        2.23      2.05 o 
  -8  -7   2        3.22        7.41      2.22 o 
  -7  -7   2        0.86       -1.21      1.23 o 
  -6  -7   2      389.52      424.39     12.41 o 
  -5  -7   2      400.98      395.16      5.84 o 
  -4  -7   2      133.44      135.08      3.82 o 
  -3  -7   2      896.07      841.47     10.31 o 
  -2  -7   2      397.03      392.02      5.72 o 
   0  -7   2      173.09      149.92      7.53 o 
   1  -7   2     1498.82     1543.64     15.21 o 
   2  -7   2      546.69      591.88      6.94 o 
   3  -7   2      187.62      168.36      3.57 o 
   4  -7   2       17.37       17.77      2.30 o 
   5  -7   2        0.99        3.14      1.23 o 
   6  -7   2      196.77      190.01      5.35 o 
   7  -7   2       63.61       66.24      3.78 o 
   8  -7   2       14.70       13.39      2.31 o 
   9  -7   2       94.85       78.84      4.49 o 
  10  -7   2        9.91       12.29      2.62 o 
 -12  -6   2        1.97       -2.13      2.16 o 
 -11  -6   2        5.05        6.88      1.88 o 
 -10  -6   2        2.10       -0.79      1.45 o 
  -9  -6   2      180.34      183.53      5.91 o 
  -8  -6   2      125.74      120.19      8.21 o 
  -7  -6   2       20.72       23.73      2.36 o 
  -6  -6   2     2717.69     2634.02     28.51 o 
  -5  -6   2      209.21      242.02      3.44 o 
  -4  -6   2      149.98      135.12      2.36 o 
  -3  -6   2       52.59       56.48      1.88 o 
  -2  -6   2      122.66       98.25      3.58 o 
  -1  -6   2      334.27      357.66      5.03 o 
   0  -6   2      570.91      503.89      5.84 o 
   1  -6   2      453.72      498.09      7.52 o 
   2  -6   2       14.39       10.58      1.23 o 
   3  -6   2       99.48       83.37      2.22 o 
   4  -6   2      630.38      661.88      7.61 o 
   5  -6   2       17.50       15.21      1.50 o 
   6  -6   2        6.68        6.23      1.81 o 
   7  -6   2        1.95       -0.69      1.57 o 
   8  -6   2       24.72       22.29      2.48 o 
   9  -6   2      221.12      242.87     12.24 o 
  10  -6   2        3.22        4.74      2.30 o 
  11  -6   2       27.48       30.88      3.29 o 
 -12  -5   2        1.77        3.11      1.90 o 
 -11  -5   2        2.89        6.46      2.19 o 
 -10  -5   2        1.49        2.26      1.56 o 
  -9  -5   2     2102.32     2072.49     23.82 o 
  -8  -5   2      610.47      617.77      8.89 o 
  -7  -5   2      496.47      483.90      9.22 o 
  -6  -5   2      119.26      115.50      3.92 o 
  -5  -5   2       12.76       13.75      1.09 o 
  -4  -5   2      958.88      944.66      9.35 o 
  -3  -5   2       50.32       71.31      1.89 o 
  -2  -5   2      191.05      120.77      3.05 o 
  -1  -5   2      634.81      496.78      4.95 o 
   0  -5   2      804.48      826.18      9.50 o 
   1  -5   2       99.82      117.39      2.16 o 
   2  -5   2     3438.65     3448.38     35.85 o 
   3  -5   2       54.20       65.29      1.78 o 
   4  -5   2      134.66      122.25      2.86 o 
   5  -5   2      365.23      370.72      5.72 o 
   6  -5   2       18.47       20.77      2.10 o 
   7  -5   2        2.90        1.93      1.27 o 
   8  -5   2      335.53      351.19      6.31 o 
   9  -5   2      140.58      153.80      4.26 o 
  10  -5   2       20.61       19.31      2.61 o 
  11  -5   2      214.03      256.31      7.46 o 
 -12  -4   2       13.61       11.39      2.08 o 
 -11  -4   2     1498.82     1618.99     19.92 o 
 -10  -4   2        0.11        0.27      1.45 o 
  -9  -4   2       16.98       22.53      1.98 o 
  -8  -4   2     2154.74     2144.71     24.08 o 
  -7  -4   2        2.16        3.07      1.10 o 
  -6  -4   2       16.72       20.67      2.16 o 
  -5  -4   2        0.02       -1.54      1.02 o 
  -4  -4   2      265.07      279.21      4.16 o 
  -3  -4   2     3242.11     3148.53     32.74 o 
  -2  -4   2      308.02      317.63      4.31 o 
  -1  -4   2       19.42       12.37      0.99 o 
   0  -4   2      882.18      884.95     12.54 o 
   1  -4   2     2243.70     2430.59     25.97 o 
   2  -4   2     1097.36     1052.85     10.36 o 
   3  -4   2       34.18       45.44      2.29 o 
   4  -4   2      275.12      264.73      4.24 o 
   5  -4   2     1090.07     1091.73     12.83 o 
   6  -4   2      578.88      508.68      7.53 o 
   7  -4   2      240.83      245.36      5.53 o 
   8  -4   2      208.48      230.92      5.17 o 
   9  -4   2      475.41      464.07      7.63 o 
  10  -4   2       14.52       15.64      1.96 o 
  11  -4   2       38.03       39.46      3.35 o 
  12  -4   2        0.07        0.09      2.27 o 
 -13  -3   2      114.67      127.24      4.61 o 
 -12  -3   2       17.88       17.52      2.16 o 
 -11  -3   2      238.18      265.52      5.83 o 
 -10  -3   2      192.37      196.82      4.62 o 
  -9  -3   2        5.46        6.45      1.61 o 
  -8  -3   2     1047.51     1016.80     15.34 o 
  -7  -3   2       28.87       34.41      2.56 o 
  -6  -3   2     3615.85     3452.29     36.30 o 
  -5  -3   2     1015.28     1028.97     11.97 o 
  -4  -3   2       38.01       31.97      1.63 o 
  -3  -3   2      736.46      685.97      7.97 o 
  -2  -3   2      201.39      241.94      3.34 o 
  -1  -3   2     1575.63     1586.70     17.06 o 
   0  -3   2      486.16      590.53      7.14 o 
   1  -3   2       36.44       61.96      2.54 o 
   2  -3   2      133.74      146.17      5.23 o 
   3  -3   2     1516.39     1534.46     16.78 o 
   4  -3   2      422.80      466.10      6.17 o 
   5  -3   2      694.76      768.23      9.47 o 
   6  -3   2      290.73      320.21      5.18 o 
   7  -3   2       17.90       27.28      1.68 o 
   8  -3   2        7.63       11.98      1.51 o 
   9  -3   2       12.92       17.71      1.81 o 
  10  -3   2       28.44       28.60      2.18 o 
  11  -3   2      252.20      295.83      6.24 o 
  12  -3   2      232.13      232.76      5.74 o 
 -13  -2   2      580.94      579.71     22.85 o 
 -12  -2   2        9.44       10.06      1.96 o 
 -11  -2   2      113.72      126.33      4.17 o 
 -10  -2   2        0.92       -0.07      1.35 o 
  -9  -2   2     3294.81     3240.73     35.20 o 
  -8  -2   2      282.43      284.31      6.98 o 
  -7  -2   2       21.00       23.23      1.49 o 
  -6  -2   2     1612.11     1605.62     17.95 o 
  -5  -2   2       31.58       21.20      1.83 o 
  -4  -2   2       28.68       40.04      2.72 o 
  -3  -2   2      186.94      141.09      4.31 o 
  -2  -2   2      790.59      646.28     18.14 o 
  -1  -2   2     1359.24     1250.78     18.30 o 
   0  -2   2       11.67       10.28      1.38 o 
   1  -2   2      110.42       86.39      4.48 o 
   2  -2   2     3460.34     3239.92     39.31 o 
   3  -2   2        1.24        0.61      0.70 o 
   4  -2   2      341.90      373.66      5.09 o 
   5  -2   2     3172.41     3257.37     33.89 o 
   6  -2   2       76.57       68.02      3.13 o 
   7  -2   2       21.36       20.15      1.93 o 
   8  -2   2      220.42      227.90      4.57 o 
   9  -2   2      674.46      694.43      9.77 o 
  10  -2   2        3.54        0.90      1.48 o 
  11  -2   2      464.47      477.08      8.15 o 
  12  -2   2       31.98       39.87      2.71 o 
 -13  -1   2      212.47      219.69      5.81 o 
 -12  -1   2        0.07        1.40      1.67 o 
 -11  -1   2      671.49      711.95     10.65 o 
 -10  -1   2       22.55       20.10      1.93 o 
  -9  -1   2      288.72      273.17      8.77 o 
  -8  -1   2     5936.14     5755.78     59.63 o 
  -7  -1   2        3.92        3.52      1.03 o 
  -6  -1   2      238.57      246.75      7.66 o 
  -5  -1   2      433.84      403.70      4.59 o 
  -4  -1   2     2835.84     3119.30     27.74 o 
  -3  -1   2       74.37       93.72      2.70 o 
  -2  -1   2      744.93      962.75     28.45 o 
  -1  -1   2       84.56      110.28      3.16 o 
   0  -1   2    17392.47    18214.33    314.49 o 
   1  -1   2      155.49      165.93      3.41 o 
   2  -1   2      448.22      368.12      7.93 o 
   3  -1   2     1047.75     1044.03     19.24 o 
   4  -1   2      313.47      356.66      5.22 o 
   5  -1   2     3612.74     3559.06     31.62 o 
   6  -1   2       50.57       28.21      1.24 o 
   7  -1   2      130.81      107.62      2.62 o 
   8  -1   2     1363.64     1336.46     13.45 o 
   9  -1   2      734.18      742.82     10.16 o 
  10  -1   2        9.97        7.69      1.75 o 
  11  -1   2      166.49      188.35      6.23 o 
  12  -1   2       70.89       73.11      5.08 o 
  13  -1   2      133.11      138.48      5.68 o 
 -13   0   2        0.41       -1.30      2.91 o 
 -12   0   2       14.66       18.52      2.20 o 
 -11   0   2      779.63      809.61     11.61 o 
 -10   0   2      307.82      325.87      6.19 o 
  -9   0   2      103.34       93.49      5.10 o 
  -8   0   2      152.33      157.19      4.78 o 
  -7   0   2      294.59      280.58      6.22 o 
  -6   0   2     1043.55      982.29      9.89 o 
  -5   0   2       39.83       37.37      1.25 o 
  -4   0   2       70.22      102.57      3.48 o 
  -3   0   2      338.40      286.85      4.74 o 
  -2   0   2    19030.63    19406.74    247.12 o 
  -1   0   2       26.28       43.51      1.92 o 
   0   0   2       27.10       16.59      0.98 o 
   1   0   2       38.48       51.75      2.05 o 
   2   0   2     1890.22     1959.34     41.42 o 
   3   0   2       11.71       14.65      0.95 o 
   4   0   2        0.26       -0.70      0.47 o 
   5   0   2     3334.29     3596.66     31.92 o 
   6   0   2     3401.18     3419.71     30.66 o 
   7   0   2      665.18      624.79      7.00 o 
   8   0   2       29.01       35.28      2.07 o 
   9   0   2     1416.87     1568.74     15.68 o 
  10   0   2        0.22       -0.60      1.31 o 
  11   0   2      485.06      519.22     10.45 o 
  12   0   2       46.63       44.19      3.47 o 
  13   0   2      137.27      139.97      5.86 o 
 -13   1   2      319.99      341.20      9.05 o 
 -12   1   2        0.56       -3.77      2.60 o 
 -11   1   2      193.58      209.04      5.08 o 
 -10   1   2        4.77        7.35      1.60 o 
  -9   1   2      458.65      497.98      7.81 o 
  -8   1   2      233.83      232.73      7.37 o 
  -7   1   2      692.90      667.44      9.75 o 
  -6   1   2     3176.59     3122.69     28.25 o 
  -5   1   2       77.30       70.22      1.67 o 
  -4   1   2       53.39       77.16      1.62 o 
  -3   1   2      353.14      343.26      3.83 o 
  -2   1   2      309.73      328.18      4.95 o 
  -1   1   2      512.76      495.93      9.56 o 
   2   1   2     1581.04     1714.95     30.46 o 
   3   1   2     5384.71     5137.80     85.11 o 
   4   1   2      577.29      694.88      6.87 o 
   5   1   2     1488.96     1481.99     13.85 o 
   6   1   2      332.88      307.24      3.99 o 
   7   1   2       10.74        9.65      0.91 o 
   8   1   2       20.97       23.14      1.30 o 
   9   1   2      137.77      140.57      3.08 o 
  10   1   2      233.02      208.28      4.63 o 
  11   1   2      557.66      564.26     26.02 o 
  12   1   2      126.19      152.85      5.50 o 
  13   1   2       24.46       25.45      3.99 o 
 -12   2   2        5.01        5.73      2.31 o 
 -11   2   2       94.46       98.45      4.68 o 
 -10   2   2       25.05       27.68      3.75 o 
  -9   2   2     1680.66     1600.76     33.38 o 
  -8   2   2     1406.20     1435.26     16.68 o 
  -7   2   2       16.71       16.21      2.20 o 
  -6   2   2      595.18      591.24      7.66 o 
  -5   2   2      636.86      570.57      7.21 o 
  -4   2   2       13.94       20.65      1.45 o 
  -3   2   2     1459.75     1586.11     20.78 o 
  -2   2   2     4583.46     4955.60     91.38 o 
  -1   2   2        7.65       17.19      1.83 o 
   0   2   2    13003.60    12714.98    222.30 o 
   1   2   2       86.11       78.11      2.56 o 
   2   2   2       80.20       84.47      3.24 o 
   3   2   2      369.32      396.27      9.09 o 
   4   2   2      229.71      225.65      6.95 o 
   5   2   2      473.69      430.57      6.05 o 
   6   2   2      386.69      384.93      4.67 o 
   7   2   2      756.60      672.17      7.40 o 
   8   2   2     1793.97     1700.33     16.50 o 
   9   2   2      891.07      949.21     15.03 o 
  10   2   2        4.71        1.90      1.34 o 
  11   2   2      771.97      773.13     13.65 o 
  12   2   2      116.34      138.71     10.69 o 
  13   2   2      227.12      255.31      7.55 o 
 -12   3   2       25.69       23.30      4.18 o 
 -11   3   2      439.93      456.41      9.87 o 
 -10   3   2       96.71       98.37      4.29 o 
  -9   3   2      336.94      327.79      7.51 o 
  -8   3   2      977.68      972.99     13.21 o 
  -7   3   2      393.18      373.64     13.31 o 
  -6   3   2       16.77       17.94      2.94 o 
  -5   3   2       85.90       78.09      2.81 o 
  -4   3   2      522.28      557.19     11.60 o 
  -3   3   2       64.21       72.89      3.54 o 
  -2   3   2     7501.15     7221.07    109.25 o 
  -1   3   2     3088.76     3143.14     40.15 o 
   0   3   2     1303.97     1418.12     27.47 o 
   1   3   2      264.91      226.61      4.13 o 
   2   3   2      802.85      821.70     18.37 o 
   3   3   2      173.13      183.48      3.72 o 
   4   3   2     3926.93     4134.09     77.26 o 
   5   3   2       10.27       25.33      2.86 o 
   6   3   2     4122.01     4200.52     43.70 o 
   7   3   2       69.49       52.17      1.86 o 
   8   3   2        1.57        2.50      1.03 o 
   9   3   2     1809.05     1903.90     21.55 o 
  10   3   2      116.07       95.90      3.24 o 
  11   3   2      327.68      341.88      8.01 o 
  12   3   2      104.54      120.25     10.32 o 
  13   3   2      112.83      116.93      5.34 o 
 -12   4   2       55.16       57.76      5.27 o 
 -11   4   2      164.88      189.30     11.07 o 
 -10   4   2       66.41       77.51      5.50 o 
  -9   4   2       51.64       58.73      3.78 o 
  -8   4   2      179.22      170.54      5.01 o 
  -7   4   2       96.35       83.20      3.36 o 
  -6   4   2      954.37      945.55     14.27 o 
  -5   4   2      196.26      217.75      3.93 o 
  -4   4   2        3.63        3.52      0.68 o 
  -3   4   2      301.28      321.64      3.96 o 
  -2   4   2       47.70       60.42      2.04 o 
  -1   4   2     2364.35     2528.98     36.82 o 
   0   4   2        0.04        4.40      1.32 o 
   1   4   2      880.12      879.19     18.34 o 
   2   4   2     1045.89      994.47     13.95 o 
   3   4   2     1016.23     1123.89     15.65 o 
   4   4   2      813.91      793.81     11.75 o 
   5   4   2      631.29      639.45     14.18 o 
   6   4   2      928.41      940.27     11.08 o 
   7   4   2      249.88      220.00      7.44 o 
   8   4   2        7.76        4.72      1.37 o 
   9   4   2     1075.99     1040.44     13.01 o 
  10   4   2       27.16       15.88      1.70 o 
  11   4   2      412.26      414.98      9.22 o 
  12   4   2       32.44       45.39      3.32 o 
  13   4   2       60.47       62.17      4.28 o 
 -11   5   2        0.76        0.42      2.15 o 
 -10   5   2        0.20       -1.80      1.92 o 
  -9   5   2      989.26      961.65     30.12 o 
  -8   5   2       16.02       13.96      2.26 o 
  -7   5   2       50.34       47.68      2.84 o 
  -6   5   2       45.04       45.30      2.57 o 
  -5   5   2      650.23      667.33      8.04 o 
  -4   5   2       47.52       54.24      1.95 o 
  -3   5   2      359.44      379.65      4.65 o 
  -2   5   2      894.77      860.92      9.99 o 
  -1   5   2      223.91      276.52      5.34 o 
   0   5   2      194.29      162.79      3.80 o 
   1   5   2      517.68      557.58      8.82 o 
   2   5   2      555.75      547.27     12.50 o 
   3   5   2      512.28      459.90      7.68 o 
   4   5   2       32.34       24.21      1.67 o 
   5   5   2      468.96      469.21     11.62 o 
   6   5   2       97.17       71.53      4.44 o 
   7   5   2      476.79      422.34      8.02 o 
   8   5   2      674.41      647.21     15.91 o 
   9   5   2      607.46      608.14     11.92 o 
  10   5   2      188.93      194.05      5.70 o 
  11   5   2      587.56      623.26      9.41 o 
  12   5   2       99.39      112.11      8.13 o 
  13   5   2      130.05      130.56      6.40 o 
 -11   6   2      102.98      121.91      5.95 o 
 -10   6   2        5.71        2.29      2.90 o 
  -9   6   2       25.88       31.38      2.39 o 
  -8   6   2      884.05      864.81     11.73 o 
  -7   6   2      159.49      155.50      4.00 o 
  -6   6   2      408.18      388.26      6.91 o 
  -5   6   2      317.89      337.60      4.68 o 
  -4   6   2        0.31        1.30      0.94 o 
  -3   6   2      145.00      181.17      3.52 o 
  -2   6   2      265.70      260.29      5.35 o 
  -1   6   2      894.17      929.31     13.93 o 
   0   6   2     2559.66     2512.24     33.40 o 
   1   6   2      944.62      789.06     18.75 o 
   2   6   2       30.48       31.57      1.99 o 
   3   6   2      145.41      124.84      3.52 o 
   4   6   2     2757.39     2652.01     35.26 o 
   5   6   2     1309.05     1289.32     22.46 o 
   6   6   2      359.67      345.16      6.28 o 
   7   6   2      454.59      418.07     12.33 o 
   8   6   2      133.59      133.06      6.74 o 
   9   6   2      759.86      833.57     14.21 o 
  10   6   2      179.15      160.91      5.40 o 
  11   6   2       21.57       22.38      2.72 o 
  12   6   2      203.91      214.80      9.07 o 
 -10   7   2       68.73       74.15      4.22 o 
  -9   7   2        9.08        9.62      1.90 o 
  -8   7   2       22.04       28.00      2.20 o 
  -7   7   2        6.81       10.04      1.68 o 
  -6   7   2       78.46       69.48      2.78 o 
  -5   7   2      119.91      112.97      3.26 o 
  -4   7   2       47.61       42.87      1.80 o 
  -3   7   2       11.50        8.96      0.95 o 
  -2   7   2      396.89      373.89      8.33 o 
  -1   7   2       89.34      103.62      6.14 o 
   0   7   2      203.04      185.52      4.75 o 
   1   7   2     1229.68     1283.28     18.56 o 
   2   7   2        0.05        2.61      4.07 o 
   3   7   2       94.79      101.27      3.45 o 
   4   7   2        0.73        1.62      1.26 o 
   5   7   2     1201.12     1208.19     17.89 o 
   6   7   2     1515.46     1541.15     22.19 o 
   7   7   2      525.84      455.14     13.44 o 
   8   7   2        0.09       -1.45      2.64 o 
   9   7   2     1115.70     1069.12     17.49 o 
  10   7   2       22.34       14.91      2.54 o 
  11   7   2      171.97      184.78      6.18 o 
  12   7   2       26.35       26.60      3.10 o 
 -10   8   2        0.67       -1.95      1.73 o 
  -9   8   2       31.45       32.63      2.52 o 
  -8   8   2        9.11       12.12      2.63 o 
  -7   8   2      145.54      139.89      3.96 o 
  -6   8   2      269.29      277.71      5.48 o 
  -5   8   2       61.45       50.42      2.50 o 
  -4   8   2        0.20        0.35      0.99 o 
  -3   8   2       73.57       69.02      2.20 o 
  -2   8   2        2.21        1.50      0.97 o 
  -1   8   2      829.29      844.58     10.28 o 
   0   8   2       59.14       78.50      3.47 o 
   1   8   2       97.38       87.89      3.51 o 
   2   8   2       38.80       43.68      2.88 o 
   3   8   2      555.20      582.45     10.16 o 
   4   8   2        3.01        4.07      1.41 o 
   5   8   2       33.44       36.62      2.62 o 
   6   8   2       55.66       61.15      3.08 o 
   7   8   2       75.80       73.17      3.52 o 
   8   8   2      103.22       93.00      6.48 o 
   9   8   2       10.01       14.55      3.88 o 
  10   8   2      208.41      191.28      6.30 o 
  11   8   2      238.15      263.84      8.66 o 
  12   8   2       37.19       36.06      3.46 o 
  -9   9   2       17.74       18.61      2.27 o 
  -8   9   2      105.06      103.00      3.90 o 
  -7   9   2        0.92        0.37      1.59 o 
  -6   9   2      319.25      319.68      6.09 o 
  -5   9   2        2.14        1.46      1.33 o 
  -4   9   2       62.73       73.28      2.40 o 
  -3   9   2      221.75      224.96      4.97 o 
  -2   9   2       49.02       55.90      3.38 o 
  -1   9   2      496.92      511.77     15.98 o 
   0   9   2       23.61       20.93      2.16 o 
   1   9   2      285.26      255.33      6.15 o 
   2   9   2      212.21      208.46      5.53 o 
   3   9   2       62.41       52.26      3.22 o 
   4   9   2      373.27      316.03      7.02 o 
   5   9   2       17.60       17.51      2.56 o 
   6   9   2       63.38       69.41      5.76 o 
   7   9   2      677.19      664.18     20.80 o 
   8   9   2       94.19      111.73      7.25 o 
   9   9   2      277.41      270.21     11.22 o 
  10   9   2        0.13       -2.39      1.96 o 
  11   9   2        3.71        6.89      3.95 o 
  -8  10   2        5.79        3.19      1.82 o 
  -7  10   2       24.21       28.73      2.43 o 
  -6  10   2      112.06      119.59      8.70 o 
  -5  10   2       36.74       44.82      3.92 o 
  -4  10   2       24.53       17.74      2.07 o 
  -3  10   2       79.59       82.54      3.37 o 
  -2  10   2        2.25        2.84      1.55 o 
  -1  10   2      328.58      333.79      7.74 o 
   0  10   2      525.66      510.19     10.01 o 
   1  10   2      166.33      149.70      4.93 o 
   2  10   2       11.69       16.14      2.14 o 
   3  10   2       34.41       34.11      2.72 o 
   4  10   2      182.13      177.21      5.27 o 
   5  10   2        5.88        7.53      2.02 o 
   6  10   2      460.94      452.63      9.33 o 
   7  10   2       45.26       41.72      2.98 o 
   8  10   2        2.15        4.20      2.07 o 
   9  10   2      264.44      256.01     11.05 o 
  10  10   2       52.06       44.37      5.67 o 
  11  10   2       20.32       19.31      3.18 o 
  -7  11   2       29.71       24.32      3.14 o 
  -6  11   2        5.88        7.36      2.47 o 
  -5  11   2       10.04       10.10      4.22 o 
  -4  11   2        1.89        2.15      1.64 o 
  -3  11   2       57.46       60.31      3.50 o 
  -2  11   2        1.09       -1.32      1.47 o 
  -1  11   2      174.09      180.83      5.72 o 
   0  11   2        5.96        6.24      2.08 o 
   1  11   2      133.99      151.54      5.31 o 
   2  11   2       24.93       19.16      2.47 o 
   3  11   2       29.54       25.96      3.71 o 
   4  11   2        3.66        6.93      2.09 o 
   5  11   2       87.93       78.13      4.99 o 
   6  11   2       57.99       63.72      5.27 o 
   7  11   2       19.01       19.08      2.61 o 
   8  11   2        3.87        5.28      2.16 o 
   9  11   2      157.30      165.82      9.21 o 
  10  11   2       16.87       15.02      4.69 o 
  -6  12   2        3.74        5.46      3.58 o 
  -5  12   2        8.07        4.03      3.46 o 
  -4  12   2        7.47        8.86      3.14 o 
  -3  12   2       74.31       77.03      3.58 o 
  -2  12   2        1.29        3.77      1.79 o 
  -1  12   2      127.87      149.97      5.80 o 
   0  12   2       34.60       41.14      8.11 o 
   1  12   2        0.82        2.45      2.13 o 
   2  12   2       59.87       61.77      3.68 o 
   3  12   2        7.75        8.96      2.54 o 
   4  12   2       49.17       59.65      3.85 o 
   5  12   2        0.25        0.45      2.03 o 
   6  12   2        5.53        8.15      3.28 o 
   7  12   2      186.29      191.25      6.27 o 
   8  12   2       13.47       16.34      4.22 o 
   9  12   2       39.13       39.97      5.76 o 
  -5  13   2       39.53       43.68      5.55 o 
  -4  13   2        0.12       -3.07      2.94 o 
  -3  13   2       25.10       27.68      2.29 o 
  -2  13   2        0.20        0.53      1.88 o 
  -1  13   2       91.89       86.73      3.91 o 
   0  13   2      176.18      177.50      6.20 o 
   1  13   2        0.27        4.48      2.29 o 
   2  13   2        3.32        3.03      2.14 o 
   3  13   2       28.61       37.68      3.21 o 
   4  13   2        1.61        0.14      2.15 o 
   5  13   2       41.18       39.82      4.99 o 
   6  13   2       33.43       32.49      3.27 o 
   7  13   2        2.83        5.65      2.38 o 
   8  13   2        6.42        9.98      4.27 o 
  -3  14   2        1.39       -0.81      2.35 o 
  -2  14   2        3.52        3.36      2.10 o 
  -1  14   2        2.69       -1.13      1.99 o 
   0  14   2       45.20       45.36      5.76 o 
   1  14   2       67.46       67.38      5.61 o 
   2  14   2        1.34        0.69      2.12 o 
   3  14   2        0.03       -1.29      2.13 o 
   4  14   2        9.22        7.25      2.60 o 
   5  14   2        8.20        9.60      4.93 o 
   6  14   2       27.80       29.62      3.28 o 
  -5 -13   3        2.18       -0.43      3.33 o 
  -4 -13   3       10.70       11.60      4.27 o 
  -3 -13   3       14.62       20.69      4.69 o 
  -2 -13   3       10.57        4.70      2.48 o 
  -1 -13   3        1.53        4.10      3.35 o 
   0 -13   3        8.47        5.06      4.74 o 
   1 -13   3        4.05       -1.42      2.46 o 
   2 -13   3        0.43        0.57      2.44 o 
  -7 -12   3       13.86       13.22      4.61 o 
  -6 -12   3        8.27       12.63      4.56 o 
  -5 -12   3        7.71        8.02      3.92 o 
  -4 -12   3        0.32        3.03      3.50 o 
  -3 -12   3        0.27       -1.45      1.96 o 
  -2 -12   3        3.41        4.75      2.29 o 
  -1 -12   3       83.04       65.15      4.32 o 
   0 -12   3        0.39       -1.58      2.14 o 
   1 -12   3       43.36       50.69      3.95 o 
   2 -12   3       46.17       32.19      3.50 o 
   3 -12   3       17.97       21.35      3.26 o 
   4 -12   3        6.58        6.92      2.78 o 
   5 -12   3        5.49        7.59      2.81 o 
  -8 -11   3        4.61        7.41      2.29 o 
  -7 -11   3       55.99       49.26      3.25 o 
  -6 -11   3       52.01       50.95      3.84 o 
  -5 -11   3        3.67        4.65      3.37 o 
  -4 -11   3       21.48       20.99      4.27 o 
  -3 -11   3       18.46       17.21      2.62 o 
  -2 -11   3        2.48        3.72      2.09 o 
  -1 -11   3        4.50        7.36      2.69 o 
   0 -11   3       43.24       37.41      3.33 o 
   1 -11   3       85.73       89.30      4.73 o 
   2 -11   3        3.74       -0.11      2.19 o 
   3 -11   3        2.13        2.17      4.95 o 
   4 -11   3        4.50        4.30      2.36 o 
   5 -11   3       52.12       68.26      5.93 o 
   6 -11   3       17.25       20.03      3.16 o 
  -9 -10   3      152.96      156.89      6.06 o 
  -8 -10   3      164.67      202.66     11.20 o 
  -7 -10   3        6.13       11.43      2.74 o 
  -6 -10   3        0.86       -2.38      2.10 o 
  -5 -10   3        2.47        2.85      2.08 o 
  -4 -10   3       53.55       41.51      3.13 o 
  -3 -10   3        2.50        7.05      2.07 o 
  -2 -10   3      133.06      140.60      5.20 o 
  -1 -10   3       41.23       35.20      3.03 o 
   0 -10   3       10.11       15.82      4.22 o 
   1 -10   3        2.49       -0.65      2.01 o 
   2 -10   3       10.89        7.91      2.40 o 
   3 -10   3        5.83        3.70      2.17 o 
   4 -10   3       53.72       44.59      2.58 o 
   5 -10   3        0.26        3.01      1.52 o 
   6 -10   3      113.92      111.52      4.67 o 
   7 -10   3        9.07        9.01      2.37 o 
 -10  -9   3       23.63       19.22      3.10 o 
  -9  -9   3       47.65       49.95      3.77 o 
  -8  -9   3        6.90        5.03      2.31 o 
  -7  -9   3      123.12      125.53      5.11 o 
  -6  -9   3        0.01       -2.94      2.69 o 
  -5  -9   3      237.60      245.28      6.76 o 
  -4  -9   3        1.67       -0.04      1.37 o 
  -3  -9   3      110.47      116.72      3.52 o 
  -2  -9   3        0.43        0.51      1.36 o 
  -1  -9   3      437.42      405.52      8.72 o 
   0  -9   3      110.77      118.20      3.35 o 
   1  -9   3      375.26      368.93      9.94 o 
   2  -9   3      147.59      137.49      5.19 o 
   3  -9   3       13.65       12.92      1.68 o 
   4  -9   3       43.22       40.77      2.37 o 
   5  -9   3       11.85       10.22      1.73 o 
   6  -9   3       70.50       75.38      3.86 o 
   7  -9   3       26.40       32.52      3.02 o 
   8  -9   3       16.74       12.88      2.67 o 
 -11  -8   3        1.55       -1.23      2.35 o 
 -10  -8   3       12.90       13.24      2.88 o 
  -9  -8   3       61.20       50.47      4.35 o 
  -8  -8   3       57.39       54.81      4.03 o 
  -7  -8   3       53.95       44.98      3.22 o 
  -6  -8   3      142.89      145.90      6.95 o 
  -5  -8   3       14.56       15.91      3.07 o 
  -4  -8   3       91.28       81.35      2.38 o 
  -3  -8   3      137.59      121.08      2.85 o 
  -2  -8   3      170.71      169.66      3.93 o 
  -1  -8   3      103.83       86.46      2.33 o 
   0  -8   3        0.28        0.40      1.96 o 
   1  -8   3       27.39       33.18      2.86 o 
   2  -8   3      207.50      204.44      4.36 o 
   3  -8   3        1.72        2.43      1.29 o 
   4  -8   3       12.57        8.64      1.59 o 
   5  -8   3       14.30       11.32      2.41 o 
   6  -8   3      176.32      177.26      5.45 o 
   7  -8   3       75.26       71.64      3.95 o 
   8  -8   3       83.36       89.00      4.50 o 
   9  -8   3       33.31       28.69      3.18 o 
 -11  -7   3       31.24       32.03      3.42 o 
 -10  -7   3       96.01       87.78     12.33 o 
  -9  -7   3      439.14      444.03      9.98 o 
  -8  -7   3        7.04        8.84      2.29 o 
  -7  -7   3        0.63       -0.97      2.01 o 
  -6  -7   3       54.23       48.83      2.97 o 
  -5  -7   3       64.22       75.64      2.49 o 
  -4  -7   3       30.48       33.05      2.27 o 
  -3  -7   3        0.02        0.79      0.87 o 
  -2  -7   3       52.86       55.74      2.33 o 
  -1  -7   3      453.34      460.75      5.71 o 
   0  -7   3      142.60      148.37      2.82 o 
   1  -7   3      787.06      771.35      9.14 o 
   2  -7   3       46.80       52.85      2.24 o 
   3  -7   3       33.81       31.75      2.00 o 
   4  -7   3      483.00      433.59      6.88 o 
   5  -7   3      311.17      305.44      5.68 o 
   6  -7   3      338.53      348.20     15.42 o 
   7  -7   3      117.64      121.30      7.64 o 
   8  -7   3        3.68        3.52      2.22 o 
   9  -7   3      233.30      251.61      7.23 o 
  10  -7   3        9.10       10.71      2.67 o 
 -12  -6   3       38.60       35.26      3.03 o 
 -11  -6   3       58.34       64.50      3.37 o 
 -10  -6   3       11.92        9.69      2.27 o 
  -9  -6   3       74.42       76.52      3.17 o 
  -8  -6   3     1551.90     1600.00     24.23 o 
  -7  -6   3        1.26        1.16      1.79 o 
  -6  -6   3      219.71      231.33      5.85 o 
  -5  -6   3      342.26      324.52      4.42 o 
  -4  -6   3       76.86       72.93      2.18 o 
  -3  -6   3      357.30      340.47      4.58 o 
  -2  -6   3       67.34       69.92      3.11 o 
  -1  -6   3     1512.63     1470.98     12.82 o 
   0  -6   3        9.38       11.13      1.19 o 
   1  -6   3      137.83      142.53      3.16 o 
   2  -6   3      311.22      312.35      5.14 o 
   3  -6   3      124.28       93.54      3.03 o 
   4  -6   3        2.28        4.07      1.14 o 
   5  -6   3      252.64      254.44      6.01 o 
   6  -6   3      347.73      370.14      7.80 o 
   7  -6   3        4.11        5.60      1.84 o 
   8  -6   3        8.52        8.84      2.22 o 
   9  -6   3      105.80      112.08      4.90 o 
  10  -6   3       19.27       24.31      3.11 o 
  11  -6   3       35.40       38.69      3.95 o 
 -12  -5   3       52.38       47.38      3.02 o 
 -11  -5   3       10.02       13.98      2.08 o 
 -10  -5   3        4.02        5.27      1.70 o 
  -9  -5   3       26.82       20.39      2.08 o 
  -8  -5   3      806.92      826.13     13.21 o 
  -7  -5   3        1.00       -1.17      1.22 o 
  -6  -5   3       91.08       91.21      2.83 o 
  -5  -5   3       99.66      101.99      3.74 o 
  -4  -5   3      133.30      117.62      4.24 o 
  -3  -5   3     1672.21     1655.06     15.99 o 
  -2  -5   3      891.39      855.11     13.89 o 
  -1  -5   3     1841.07     1895.97     17.74 o 
   0  -5   3       24.23       17.70      1.16 o 
   1  -5   3     2666.13     2504.70     26.59 o 
   2  -5   3     2173.84     2251.90     21.02 o 
   3  -5   3      260.31      258.12      3.69 o 
   4  -5   3      168.87      183.29      4.36 o 
   5  -5   3      399.03      428.87      8.06 o 
   6  -5   3      519.72      486.15      9.01 o 
   7  -5   3       84.95       81.21      3.70 o 
   8  -5   3      121.59      118.88      5.44 o 
   9  -5   3       28.23       35.22      3.03 o 
  10  -5   3       50.91       49.68      3.54 o 
  11  -5   3       83.81       79.80      4.46 o 
 -12  -4   3        1.44       -0.91      2.00 o 
 -11  -4   3       44.94       57.05      4.44 o 
 -10  -4   3       50.04       47.23      3.48 o 
  -9  -4   3      296.00      295.23      5.75 o 
  -8  -4   3       49.87       56.58      3.26 o 
  -7  -4   3        2.77        0.99      1.15 o 
  -6  -4   3     1036.74     1068.83     12.91 o 
  -5  -4   3       35.82       31.95      1.75 o 
  -4  -4   3     2022.30     2127.66     28.72 o 
  -3  -4   3       10.38        4.67      0.64 o 
  -2  -4   3      897.43      994.21      9.95 o 
  -1  -4   3     1196.69     1217.15     11.25 o 
   0  -4   3      165.05      136.06      3.26 o 
   1  -4   3     3404.30     3298.98     34.18 o 
   2  -4   3       42.38       52.08      1.99 o 
   3  -4   3        3.75        3.41      1.51 o 
   4  -4   3     2170.09     2015.98     43.25 o 
   5  -4   3     1191.93     1124.99     13.67 o 
   6  -4   3        6.26        7.48      1.67 o 
   7  -4   3     1112.39     1108.60     16.69 o 
   8  -4   3      558.32      554.80     11.99 o 
   9  -4   3      430.20      443.34      9.24 o 
  10  -4   3        4.59        2.69      5.16 o 
  11  -4   3       40.99       44.88      3.45 o 
  12  -4   3       47.94       52.50      3.92 o 
 -12  -3   3       51.69       67.85      3.38 o 
 -11  -3   3      182.49      176.93      5.66 o 
 -10  -3   3        2.55        2.50      1.53 o 
  -9  -3   3       94.02       88.71      3.17 o 
  -8  -3   3     2638.72     2695.59     29.67 o 
  -7  -3   3      150.54      143.70      3.45 o 
  -6  -3   3      815.98      818.40     10.30 o 
  -5  -3   3       78.64       73.42      2.29 o 
  -4  -3   3      120.59      142.93      3.60 o 
  -3  -3   3     1309.59     1354.83     12.96 o 
  -2  -3   3     3126.74     3194.77     25.86 o 
  -1  -3   3       30.14       33.15      1.13 o 
   0  -3   3      866.14      923.37      9.84 o 
   1  -3   3      911.23      955.52     10.82 o 
   2  -3   3      895.78      926.17     10.68 o 
   3  -3   3       51.26       36.89      1.98 o 
   4  -3   3      383.88      408.68      7.81 o 
   5  -3   3      757.16      697.02      8.76 o 
   6  -3   3     1943.14     1979.79     21.82 o 
   7  -3   3       32.49       30.62      2.67 o 
   8  -3   3        3.09        2.41      1.30 o 
   9  -3   3      517.80      516.52      8.15 o 
  10  -3   3       28.26       24.79      2.19 o 
  11  -3   3       19.21       22.56      2.83 o 
  12  -3   3       27.98       23.11      3.02 o 
 -12  -2   3        1.53        2.25      1.77 o 
 -11  -2   3       89.44       96.12      3.68 o 
 -10  -2   3        0.04       -2.73      1.82 o 
  -9  -2   3      202.95      209.44      4.70 o 
  -8  -2   3        0.06        1.90      1.46 o 
  -7  -2   3       29.87       29.36      1.72 o 
  -6  -2   3      562.97      598.69      8.05 o 
  -5  -2   3     1625.84     1563.75     24.62 o 
  -4  -2   3     1663.29     1822.00     17.96 o 
  -3  -2   3     1681.57     1750.95     19.58 o 
  -2  -2   3       65.99       35.20      2.59 o 
  -1  -2   3     8159.65     8442.62     73.97 o 
   0  -2   3       61.43       75.18      1.28 o 
   1  -2   3     6027.12     6366.11     55.54 o 
   2  -2   3     4407.94     4538.81     55.04 o 
   3  -2   3     2717.08     2505.17     31.38 o 
   4  -2   3       49.71       36.98      1.49 o 
   5  -2   3      300.98      259.20      4.17 o 
   6  -2   3      850.60      789.40      9.85 o 
   7  -2   3       31.23       36.90      1.96 o 
   8  -2   3        4.32        2.17      1.52 o 
   9  -2   3      175.83      165.59      4.13 o 
  10  -2   3      107.42      104.68      3.55 o 
  11  -2   3      173.02      159.41      4.52 o 
  12  -2   3        1.84        1.85      1.79 o 
 -12  -1   3       28.97       24.11      2.35 o 
 -11  -1   3       19.44       25.08      2.35 o 
 -10  -1   3       19.42       28.78      2.16 o 
  -9  -1   3       28.68       25.50      1.98 o 
  -8  -1   3      533.53      506.80      7.66 o 
  -7  -1   3       22.57       21.13      1.52 o 
  -6  -1   3     3405.42     3198.85     33.87 o 
  -5  -1   3      823.74      827.38     10.03 o 
  -4  -1   3     5174.39     5499.92     56.01 o 
  -3  -1   3      728.07      806.05      9.33 o 
  -2  -1   3     6879.69     7096.52     73.96 o 
  -1  -1   3     7981.85     8660.49    119.01 o 
   0  -1   3      181.34      144.24      1.94 o 
   1  -1   3      534.01      459.02      5.45 o 
   2  -1   3     8229.31     8512.52    102.63 o 
   3  -1   3        1.36        0.84      0.68 o 
   4  -1   3     2458.75     2392.43     25.04 o 
   5  -1   3        0.07        1.98      1.18 o 
   6  -1   3      527.52      528.08     10.32 o 
   7  -1   3     2153.83     2022.30     22.29 o 
   8  -1   3     1166.14     1115.71     13.62 o 
   9  -1   3      607.35      615.78      8.91 o 
  10  -1   3       73.34       84.56      4.82 o 
  11  -1   3      203.96      218.47      5.16 o 
  12  -1   3       30.65       27.31      2.59 o 
  13  -1   3       23.60       26.02      4.78 o 
 -12   0   3       11.61        5.68      1.85 o 
 -11   0   3      185.15      179.05      4.81 o 
 -10   0   3       62.27       55.80      2.82 o 
  -9   0   3      768.78      773.71     10.68 o 
  -8   0   3      467.64      469.49      9.01 o 
  -7   0   3       37.39       45.48      2.18 o 
  -6   0   3      567.68      490.43     10.49 o 
  -5   0   3     3269.97     3263.85     34.24 o 
  -4   0   3        9.86       14.59      1.09 o 
  -3   0   3     8305.37     8658.28    104.10 o 
  -2   0   3     3316.47     3191.99     70.56 o 
  -1   0   3     6595.78     6676.55     82.23 o 
   0   0   3       50.51      163.51      5.27 o 
   1   0   3     7119.51     8342.04    102.80 o 
   2   0   3     5392.57     5507.29     78.22 o 
   3   0   3      825.59      829.65     11.02 o 
   4   0   3     5551.55     5852.28     51.08 o 
   5   0   3       13.43       13.82      1.05 o 
   6   0   3      748.23      704.56      7.44 o 
   7   0   3      256.75      268.54      3.80 o 
   8   0   3      155.18      140.20      2.85 o 
   9   0   3      301.11      292.30      6.65 o 
  10   0   3      190.87      201.51      5.89 o 
  11   0   3        0.98       -1.30      1.48 o 
  12   0   3       68.39       62.28      3.12 o 
  13   0   3       21.47       19.37      3.88 o 
 -12   1   3       59.68       64.38      4.02 o 
 -11   1   3      242.35      217.55      5.75 o 
 -10   1   3       20.85       15.61      1.90 o 
  -9   1   3      197.43      182.01      5.09 o 
  -8   1   3     1526.31     1437.83     17.08 o 
  -7   1   3       37.85       32.78      1.80 o 
  -6   1   3     1948.83     1846.46     17.42 o 
  -5   1   3     1079.93     1155.12     11.29 o 
  -4   1   3     1589.52     1570.26     14.64 o 
  -3   1   3      758.39      775.65      7.64 o 
  -2   1   3     1004.79     1138.70     12.33 o 
  -1   1   3     1724.40     1777.85     23.63 o 
   2   1   3     3714.16     3980.89     49.19 o 
   3   1   3      181.67      192.45      3.53 o 
   4   1   3      167.20      179.74      3.03 o 
   5   1   3      472.99      519.93      5.62 o 
   6   1   3     2640.10     2684.53     24.40 o 
   7   1   3      375.91      388.13      4.88 o 
   8   1   3      381.99      387.74      5.11 o 
   9   1   3     1403.44     1402.77     16.67 o 
  10   1   3       22.32       25.98      2.06 o 
  11   1   3       25.90       16.72      2.02 o 
  12   1   3       23.59       22.03      2.18 o 
  13   1   3      104.25      110.98      5.29 o 
 -12   2   3       71.34       82.77      4.52 o 
 -11   2   3       22.84       23.91      5.95 o 
 -10   2   3       11.83        8.33      2.92 o 
  -9   2   3       56.93       47.20      5.35 o 
  -8   2   3      965.04      959.30     15.12 o 
  -7   2   3       55.30       49.16      2.74 o 
  -6   2   3     1492.10     1418.45     15.94 o 
  -5   2   3      215.26      210.74      3.66 o 
  -4   2   3       85.00       75.43      2.04 o 
  -3   2   3     2112.53     2190.19     22.85 o 
  -2   2   3     1858.88     1942.14     20.23 o 
  -1   2   3     8872.15     8925.84    167.23 o 
   0   2   3      125.75      114.29      3.67 o 
   1   2   3     9302.76     9786.64    253.23 o 
   2   2   3    16842.76    17331.56    320.21 o 
   3   2   3     1712.57     1707.61     32.93 o 
   4   2   3        7.71       14.58      1.92 o 
   5   2   3      265.27      303.08      4.48 o 
   6   2   3      214.44      182.47      3.68 o 
   7   2   3     1146.16     1012.69     11.29 o 
   8   2   3      534.72      515.30      6.27 o 
   9   2   3      110.71      109.28      2.73 o 
  10   2   3      727.07      699.82      9.92 o 
  11   2   3      246.56      238.03      5.27 o 
  12   2   3       85.16       76.47      5.57 o 
  13   2   3        7.56        6.40      2.48 o 
 -12   3   3       29.19       42.47      3.57 o 
 -11   3   3       39.69       42.82      3.38 o 
 -10   3   3       86.32       70.69      3.91 o 
  -9   3   3      572.97      564.96     10.65 o 
  -8   3   3      366.14      329.90      7.29 o 
  -7   3   3        1.49        0.98      1.62 o 
  -6   3   3      832.71      799.67     12.43 o 
  -5   3   3     1440.11     1433.79     16.03 o 
  -4   3   3     2643.33     2706.58     28.36 o 
  -3   3   3     7887.28     7864.60     97.28 o 
  -2   3   3      218.82      267.71      4.71 o 
  -1   3   3     4841.85     5027.36     92.79 o 
   0   3   3     6105.22     6011.64     75.36 o 
   1   3   3    13612.26    13685.87    248.09 o 
   2   3   3      157.71      174.38      3.67 o 
   3   3   3       64.95       77.73      3.46 o 
   4   3   3     7305.37     7340.37    145.45 o 
   5   3   3       26.96       32.68      1.89 o 
   6   3   3     1337.42     1349.13     19.14 o 
   7   3   3     1054.02     1057.81     10.89 o 
   8   3   3      285.48      265.01      4.74 o 
   9   3   3       70.41       69.35      2.31 o 
  10   3   3      296.34      282.28      5.47 o 
  11   3   3       18.18       15.34      2.34 o 
  12   3   3        6.91        8.19      2.19 o 
  13   3   3        0.10       -3.23      2.15 o 
 -12   4   3       26.78       38.40      3.54 o 
 -11   4   3      255.59      245.57      7.11 o 
 -10   4   3       14.87       10.38      2.31 o 
  -9   4   3        2.49       -0.10      1.89 o 
  -8   4   3      746.90      690.12      9.60 o 
  -7   4   3       43.94       43.52      2.26 o 
  -6   4   3     2224.64     2108.13     28.59 o 
  -5   4   3       28.38       20.37      4.37 o 
  -4   4   3        2.78        2.94      1.32 o 
  -3   4   3     1257.13     1177.99     16.24 o 
  -2   4   3     1719.56     1596.44     17.14 o 
  -1   4   3     2349.32     2127.87     28.04 o 
   0   4   3      120.22      112.45      3.50 o 
   1   4   3      890.26      912.89     13.04 o 
   2   4   3     3279.77     3467.76     44.58 o 
   3   4   3     1863.51     1922.28     35.07 o 
   4   4   3      186.22      172.69      6.06 o 
   5   4   3      285.53      295.94      5.33 o 
   6   4   3     1544.41     1563.48     17.37 o 
   7   4   3      724.05      679.45     11.25 o 
   8   4   3      399.82      418.97      6.44 o 
   9   4   3      934.98      900.94     13.52 o 
  10   4   3        0.57        0.22      1.14 o 
  11   4   3       57.22       61.71      3.62 o 
  12   4   3       75.26       78.62      4.14 o 
  13   4   3      100.80      108.21      5.08 o 
 -11   5   3       35.24       36.22      3.22 o 
 -10   5   3        0.71       -0.99      1.91 o 
  -9   5   3       31.86       20.50      2.61 o 
  -8   5   3        5.14        7.11      2.10 o 
  -7   5   3       68.56       58.07      3.35 o 
  -6   5   3      360.53      324.11      6.77 o 
  -5   5   3      158.27      167.55      3.60 o 
  -4   5   3     1993.09     1999.93     18.91 o 
  -3   5   3      633.87      554.98     16.49 o 
  -2   5   3      779.21      799.80      9.46 o 
  -1   5   3     1206.04     1226.17     17.31 o 
   0   5   3      105.67       68.73      4.46 o 
   1   5   3     2581.00     2657.87     51.06 o 
   2   5   3     2629.89     2574.51     33.87 o 
   3   5   3      329.41      317.28      8.30 o 
   4   5   3      167.27      169.94      4.16 o 
   5   5   3      124.52      119.97      4.03 o 
   6   5   3     1144.00     1035.62     14.82 o 
   7   5   3       74.68       80.29      2.50 o 
   8   5   3       10.46       10.32      1.32 o 
   9   5   3      565.51      536.19      8.07 o 
  10   5   3      230.36      238.59      5.01 o 
  11   5   3       97.00       88.36      3.29 o 
  12   5   3      102.09       98.98      4.65 o 
  13   5   3        0.44        1.41      3.46 o 
 -11   6   3        0.15        1.61      2.27 o 
 -10   6   3       11.68       13.19      2.43 o 
  -9   6   3      293.50      291.97      7.42 o 
  -8   6   3      561.74      536.82     10.24 o 
  -7   6   3      157.16      147.90      6.84 o 
  -6   6   3     1457.41     1460.41     17.17 o 
  -5   6   3       41.99       42.88      2.96 o 
  -4   6   3     1099.06     1047.27     10.88 o 
  -3   6   3      194.03      184.28      3.61 o 
  -2   6   3      151.09      156.68      3.65 o 
  -1   6   3     3307.22     3170.65     41.68 o 
   0   6   3      364.12      341.03     10.45 o 
   1   6   3       95.20       79.12      2.94 o 
   2   6   3     1381.94     1354.02     19.19 o 
   3   6   3       34.27       30.07      2.07 o 
   4   6   3     1378.67     1345.42     19.25 o 
   5   6   3      521.42      546.57      9.48 o 
   6   6   3      339.58      368.84     10.92 o 
   7   6   3     1020.09      934.73     22.01 o 
   8   6   3      109.33      112.25      4.14 o 
   9   6   3       14.43       12.44      1.69 o 
  10   6   3        3.65        2.16      1.74 o 
  11   6   3        3.53        4.78      2.12 o 
  12   6   3        0.07        5.20      3.46 o 
 -10   7   3        3.36       -1.05      2.12 o 
  -9   7   3       24.22       19.82      2.22 o 
  -8   7   3      111.75      116.24      3.86 o 
  -7   7   3        0.50        1.35      1.49 o 
  -6   7   3      240.31      230.09      4.83 o 
  -5   7   3      410.07      397.33      6.43 o 
  -4   7   3       19.21       17.45      1.28 o 
  -3   7   3     2879.51     2872.42     26.89 o 
  -2   7   3      149.05      145.71      3.09 o 
  -1   7   3     1501.29     1460.72     20.99 o 
   0   7   3      447.80      399.79      7.57 o 
   1   7   3     1550.67     1496.61     31.14 o 
   2   7   3      813.18      886.47     13.76 o 
   3   7   3     1206.23     1128.08     27.96 o 
   4   7   3      846.76      809.53     12.92 o 
   5   7   3       80.86       82.78      3.37 o 
   6   7   3      285.66      254.06      6.02 o 
   7   7   3       41.55       33.06      3.92 o 
   8   7   3      152.69      143.30      7.29 o 
   9   7   3       53.66       55.89      4.24 o 
  10   7   3       99.19       99.52      4.48 o 
  11   7   3      125.28      120.35      4.92 o 
  12   7   3       14.27       17.53      4.61 o 
 -10   8   3       26.05       22.78      2.90 o 
  -9   8   3        0.43       -0.76      1.83 o 
  -8   8   3       59.49       55.26      5.42 o 
  -7   8   3       63.80       64.45      3.04 o 
  -6   8   3      188.47      176.83      4.36 o 
  -5   8   3       35.08       44.55      2.35 o 
  -4   8   3     1043.03     1007.52     10.95 o 
  -3   8   3       68.53       72.66      2.50 o 
  -2   8   3      346.06      323.61      5.13 o 
  -1   8   3        0.40       -0.40      1.35 o 
   0   8   3       46.49       40.18      2.62 o 
   1   8   3      465.07      454.78     10.94 o 
   2   8   3     1413.75     1400.21     20.49 o 
   3   8   3       47.39       42.38      2.60 o 
   4   8   3      654.48      676.38     11.54 o 
   5   8   3      155.13      144.70      4.61 o 
   6   8   3      721.99      714.63     12.34 o 
   7   8   3       54.90       56.82      3.28 o 
   8   8   3      183.75      182.03      8.45 o 
   9   8   3      899.64      864.73     22.48 o 
  10   8   3        0.24       -0.95      1.82 o 
  11   8   3        7.76        8.41      2.36 o 
  12   8   3        1.53        5.05      4.74 o 
  -9   9   3       76.85       81.37      3.71 o 
  -8   9   3      136.00      128.76      4.25 o 
  -7   9   3      111.21      107.44      4.58 o 
  -6   9   3      276.65      287.40      7.88 o 
  -5   9   3       58.14       63.03      2.80 o 
  -4   9   3        0.36       -0.89      1.09 o 
  -3   9   3      353.45      368.86      6.59 o 
  -2   9   3       31.20       37.43      7.87 o 
  -1   9   3      582.62      578.36     10.72 o 
   0   9   3       23.32       20.57      2.14 o 
   1   9   3      751.96      749.25     12.71 o 
   2   9   3      146.96      131.99      4.36 o 
   3   9   3        0.35       -0.87      1.39 o 
   4   9   3       81.54       82.04      3.65 o 
   5   9   3       81.96       87.67      3.76 o 
   6   9   3      112.38      100.31      4.16 o 
   7   9   3      263.66      261.73      6.80 o 
   8   9   3        0.21       -1.19      3.07 o 
   9   9   3       37.44       34.51      4.65 o 
  10   9   3      171.51      162.19      9.09 o 
  11   9   3        4.44        3.21      2.35 o 
  -8  10   3       49.03       58.41      3.21 o 
  -7  10   3       40.77       48.56      4.80 o 
  -6  10   3       63.01       71.63      4.29 o 
  -5  10   3      152.43      153.67      5.61 o 
  -4  10   3      228.25      234.53      6.79 o 
  -3  10   3      773.45      790.31     15.13 o 
  -2  10   3      168.67      169.36      8.89 o 
  -1  10   3      563.63      517.40     10.23 o 
   0  10   3      321.20      318.03      7.42 o 
   1  10   3       95.24       99.64      4.10 o 
   2  10   3        3.93        3.27      2.11 o 
   3  10   3        0.82        3.42      1.71 o 
   4  10   3      112.28      123.57      4.68 o 
   5  10   3       14.17       13.18      2.10 o 
   6  10   3      398.63      394.88      8.73 o 
   7  10   3       25.68       32.14      2.93 o 
   8  10   3       85.54       93.51      8.72 o 
   9  10   3       44.51       45.82      5.33 o 
  10  10   3       65.83       67.74      6.83 o 
  11  10   3       43.62       43.75      3.87 o 
  -7  11   3       25.53       20.96      3.12 o 
  -6  11   3       10.77       15.70      2.79 o 
  -5  11   3        4.49        4.43      2.18 o 
  -4  11   3       55.22       56.45      3.91 o 
  -3  11   3        5.41        5.40      1.75 o 
  -2  11   3        5.16        8.54      2.22 o 
  -1  11   3      141.51      144.25      5.25 o 
   0  11   3        0.08        2.23      1.95 o 
   1  11   3      553.26      574.53     11.21 o 
   2  11   3      282.44      264.71      7.01 o 
   3  11   3      300.02      289.26      7.33 o 
   4  11   3      632.48      581.69     13.72 o 
   5  11   3        0.07       -1.26      4.50 o 
   6  11   3       10.95       13.05      3.07 o 
   7  11   3        1.33        3.63      2.54 o 
   8  11   3       16.01       13.27      2.49 o 
   9  11   3      232.36      225.84     10.71 o 
  10  11   3        1.15        1.62      3.63 o 
  -6  12   3       56.93       65.93      4.42 o 
  -5  12   3        8.61       14.01      2.94 o 
  -4  12   3       87.68       88.61      6.74 o 
  -3  12   3       57.22       72.21      3.62 o 
  -2  12   3       23.45       28.68      2.48 o 
  -1  12   3       27.70       26.84      4.31 o 
   0  12   3        1.53       -1.08      1.90 o 
   1  12   3       61.93       61.52      3.84 o 
   2  12   3       36.08       36.17      3.13 o 
   3  12   3        0.42        1.13      2.06 o 
   4  12   3       13.80       11.90      2.37 o 
   5  12   3        0.24        1.24      1.93 o 
   6  12   3      112.14      113.20      7.91 o 
   7  12   3       17.69       14.74      2.73 o 
   8  12   3       51.17       57.40      4.05 o 
   9  12   3      125.95      109.42      8.36 o 
  -5  13   3       21.28       19.24      3.39 o 
  -4  13   3       39.79       44.07      3.77 o 
  -3  13   3        0.38        0.60      1.84 o 
  -2  13   3       16.42       12.79      2.22 o 
  -1  13   3       79.15       83.79      4.61 o 
   0  13   3       14.72       21.59      2.88 o 
   1  13   3       34.02       34.15      3.18 o 
   2  13   3       23.55       23.74      2.96 o 
   3  13   3       30.94       33.48      3.58 o 
   4  13   3        4.48        5.47      2.38 o 
   5  13   3       28.87       33.51      3.20 o 
   6  13   3       18.62        9.78      2.64 o 
   7  13   3       10.76       18.20      2.88 o 
   8  13   3        3.76        3.05      3.03 o 
  -3  14   3       30.64       37.76      3.69 o 
  -2  14   3       21.91       26.63      2.81 o 
  -1  14   3       70.16       67.47      3.75 o 
   0  14   3        1.05        3.07      2.99 o 
   1  14   3       94.60      102.01      5.19 o 
   2  14   3       10.51        6.54      2.52 o 
   3  14   3       65.74       65.42      4.45 o 
   4  14   3       73.04       76.55      4.70 o 
   5  14   3        1.88        0.11      2.35 o 
   6  14   3       43.66       50.27      3.89 o 
   1  15   3       13.90       13.44      2.90 o 
   2  15   3       37.18       49.07      3.97 o 
  -3 -13   4       26.52       40.27      5.89 o 
  -2 -13   4       66.55       73.76      7.21 o 
  -1 -13   4        5.47        8.97      4.05 o 
   0 -13   4       18.75       20.36      3.30 o 
   1 -13   4       12.60        8.48      3.08 o 
  -6 -12   4        0.00        0.40      2.54 o 
  -5 -12   4        0.27        1.37      3.63 o 
  -4 -12   4       13.39        8.62      4.10 o 
  -3 -12   4      134.38      131.74      8.45 o 
  -2 -12   4      151.39      141.62     10.05 o 
  -1 -12   4       63.90       51.12      3.81 o 
   0 -12   4       22.73       26.30      3.26 o 
   1 -12   4       13.91       15.13      3.01 o 
   2 -12   4       54.79       70.40      4.62 o 
   3 -12   4       94.25       99.49      5.32 o 
   4 -12   4       40.47       36.36      3.95 o 
  -7 -11   4        7.88        9.71      2.87 o 
  -6 -11   4       23.10       21.77      3.24 o 
  -5 -11   4      238.05      236.30     10.92 o 
  -4 -11   4       96.03       86.81      6.83 o 
  -3 -11   4        5.29        6.31      3.50 o 
  -2 -11   4      180.04      183.51      6.17 o 
  -1 -11   4        4.28        2.43      2.05 o 
   0 -11   4       73.28       76.40      4.45 o 
   1 -11   4       12.40       15.12      2.76 o 
   2 -11   4        3.72        2.38      2.46 o 
   3 -11   4      162.43      177.28      6.62 o 
   4 -11   4       12.86        5.71      2.48 o 
   5 -11   4       16.13       12.15      3.37 o 
   6 -11   4        4.49       18.09      4.91 o 
  -9 -10   4        1.45        4.00      2.55 o 
  -8 -10   4      263.87      263.81      6.44 o 
  -7 -10   4      293.27      278.53      7.19 o 
  -6 -10   4       39.35       44.91      4.46 o 
  -5 -10   4        2.57       -0.34      2.77 o 
  -4 -10   4       30.71       19.07      4.05 o 
  -3 -10   4        4.57        6.83      3.33 o 
  -2 -10   4       52.40       59.03      3.77 o 
  -1 -10   4        8.14       11.40      3.35 o 
   0 -10   4       96.09      118.91      5.05 o 
   1 -10   4      183.19      166.53     11.37 o 
   2 -10   4       16.36       12.07      2.61 o 
   3 -10   4       36.24       46.49      2.60 o 
   4 -10   4       11.27       21.40      2.05 o 
   5 -10   4       79.93       86.29      3.44 o 
   6 -10   4       30.34       34.99      3.09 o 
   7 -10   4       42.86       49.09      3.92 o 
  -9  -9   4      148.34      170.44      6.35 o 
  -8  -9   4        1.10        3.36      1.96 o 
  -7  -9   4      462.04      426.26      8.02 o 
  -6  -9   4      206.76      197.34      5.04 o 
  -5  -9   4       54.63       53.41      3.59 o 
  -4  -9   4        3.54        1.02      2.73 o 
  -3  -9   4      416.24      455.25      9.35 o 
  -2  -9   4      596.62      536.27     10.54 o 
  -1  -9   4       67.07       58.35      2.68 o 
   0  -9   4      286.51      315.37      9.47 o 
   1  -9   4        5.10        5.33      1.38 o 
   2  -9   4       31.66       35.01      2.31 o 
   3  -9   4        4.03        0.59      1.35 o 
   4  -9   4       40.61       43.08      3.05 o 
   5  -9   4       70.70       71.57      3.15 o 
   6  -9   4      150.72      147.77      5.13 o 
   7  -9   4       30.82       31.08      6.42 o 
   8  -9   4      173.65      186.89      6.45 o 
 -10  -8   4        2.76        2.79      2.35 o 
  -9  -8   4        7.95       14.08      2.81 o 
  -8  -8   4      143.52      164.65      4.84 o 
  -7  -8   4        8.21        5.71      1.85 o 
  -6  -8   4       82.32       88.95      3.47 o 
  -5  -8   4      423.99      405.83      5.97 o 
  -4  -8   4       34.05       28.91      2.63 o 
  -3  -8   4      360.92      381.73      5.45 o 
  -2  -8   4     1508.99     1504.17     17.94 o 
  -1  -8   4      154.34      157.91      3.76 o 
   0  -8   4        0.41        0.61      1.08 o 
   1  -8   4      145.59      142.80      3.65 o 
   2  -8   4      196.64      195.21      4.38 o 
   3  -8   4     1631.89     1636.56     19.33 o 
   4  -8   4       40.99       36.93      2.41 o 
   5  -8   4      307.63      296.28      5.87 o 
   6  -8   4       55.68       64.55      3.78 o 
   7  -8   4      138.68      162.54      5.56 o 
   8  -8   4       32.98       40.19      3.30 o 
   9  -8   4        0.18       -1.03      2.15 o 
 -11  -7   4        0.09       -1.90      2.41 o 
 -10  -7   4       31.20       31.66      3.36 o 
  -9  -7   4        1.24        0.04      2.09 o 
  -8  -7   4      263.39      288.06      7.60 o 
  -7  -7   4      128.90      113.71      3.89 o 
  -6  -7   4      131.68      108.17      2.99 o 
  -5  -7   4      222.43      228.44      4.11 o 
  -4  -7   4      837.72      823.99     10.96 o 
  -3  -7   4       11.61       13.47      1.22 o 
  -2  -7   4       84.20       88.11      2.08 o 
  -1  -7   4        9.76       15.18      3.17 o 
   0  -7   4      234.97      247.92      4.65 o 
   1  -7   4     1010.31      964.04     12.06 o 
   2  -7   4      206.93      206.12      4.25 o 
   3  -7   4      256.35      265.64      5.07 o 
   4  -7   4       81.74       75.85      2.88 o 
   5  -7   4       14.54       17.97      2.22 o 
   6  -7   4       14.34       15.47      2.18 o 
   7  -7   4      222.42      235.80      6.54 o 
   8  -7   4      581.48      587.46     11.55 o 
   9  -7   4       60.71       71.12      4.37 o 
  10  -7   4       90.51       99.32      5.12 o 
 -11  -6   4       36.88       37.86      2.74 o 
 -10  -6   4       46.83       37.54      2.64 o 
  -9  -6   4      104.70      118.77      3.88 o 
  -8  -6   4      465.77      444.60      8.22 o 
  -7  -6   4     1495.35     1474.55     15.47 o 
  -6  -6   4      678.18      649.47      7.40 o 
  -5  -6   4      236.23      229.52      3.96 o 
  -4  -6   4       84.10       85.87      2.02 o 
  -3  -6   4       21.39       25.98      2.35 o 
  -2  -6   4      564.74      543.90      5.71 o 
  -1  -6   4      338.42      363.10      4.28 o 
   0  -6   4      868.09      861.32     10.72 o 
   1  -6   4      118.90      110.32      2.93 o 
   2  -6   4        0.72       -0.65      1.17 o 
   3  -6   4      418.87      386.94      6.21 o 
   4  -6   4      158.93      155.97      3.74 o 
   5  -6   4      398.09      406.50      8.08 o 
   6  -6   4      386.09      378.27      8.79 o 
   7  -6   4      317.32      323.35      7.74 o 
   8  -6   4      572.53      606.80     11.67 o 
   9  -6   4       85.12       89.45      4.69 o 
  10  -6   4        0.78       -2.09      2.22 o 
 -12  -5   4       79.89       73.91      4.90 o 
 -11  -5   4        5.25        9.00      2.02 o 
 -10  -5   4       17.87       16.23      2.16 o 
  -9  -5   4       32.77       27.20      2.19 o 
  -8  -5   4      150.14      157.59      4.19 o 
  -7  -5   4      380.01      379.64      5.56 o 
  -6  -5   4       34.57       31.03      1.63 o 
  -5  -5   4       31.63       40.36      1.80 o 
  -4  -5   4       75.93       74.48      1.79 o 
  -3  -5   4     3488.49     3589.68     29.43 o 
  -2  -5   4     4031.01     4143.13     42.36 o 
  -1  -5   4      832.56      782.61      7.43 o 
   0  -5   4      888.79      941.66     11.00 o 
   1  -5   4      814.89      866.21     10.56 o 
   2  -5   4     1382.57     1347.69     15.50 o 
   3  -5   4      962.49      962.05     11.81 o 
   4  -5   4       90.29      111.51      4.95 o 
   5  -5   4      509.54      515.21     12.54 o 
   6  -5   4      235.25      222.20      5.76 o 
   7  -5   4      132.65      133.07      4.69 o 
   8  -5   4      128.61      119.79      4.88 o 
   9  -5   4      322.88      348.20     10.05 o 
  10  -5   4        3.20        6.86      2.67 o 
  11  -5   4       57.08       56.44      4.04 o 
 -12  -4   4        8.47        2.22      2.90 o 
 -11  -4   4        0.47        0.94      2.15 o 
 -10  -4   4        5.80        2.85      1.69 o 
  -9  -4   4        5.72        4.64      1.58 o 
  -8  -4   4      135.28      147.82      4.94 o 
  -7  -4   4        0.97       -1.33      1.56 o 
  -6  -4   4      697.65      702.37     10.65 o 
  -5  -4   4     2569.74     2557.61     24.15 o 
  -4  -4   4     1457.11     1424.59     16.63 o 
  -3  -4   4      148.45      136.01      5.71 o 
  -2  -4   4     4016.00     4072.20     32.96 o 
  -1  -4   4       34.19       46.70      1.50 o 
   0  -4   4      262.72      246.41      3.50 o 
   1  -4   4      406.16      447.28      6.14 o 
   2  -4   4     1093.09     1168.49     16.98 o 
   3  -4   4     3877.95     3879.74     70.41 o 
   4  -4   4     1067.48     1024.21     14.86 o 
   5  -4   4     1143.31     1188.34     17.18 o 
   6  -4   4       61.05       51.12      4.24 o 
   7  -4   4      400.78      410.95      8.35 o 
   8  -4   4      561.62      563.71     10.61 o 
   9  -4   4       87.93       92.53      4.65 o 
  10  -4   4       15.17       19.06      2.78 o 
  11  -4   4        8.26        9.21      2.62 o 
 -12  -3   4       29.81       24.28      3.59 o 
 -11  -3   4       21.26       25.44      2.35 o 
 -10  -3   4      102.43      112.28      4.02 o 
  -9  -3   4        4.58        0.04      1.39 o 
  -8  -3   4     2008.80     1990.33     22.84 o 
  -7  -3   4      510.03      527.25      7.83 o 
  -6  -3   4      139.61      142.71      3.48 o 
  -5  -3   4      304.96      311.47      4.34 o 
  -4  -3   4       18.26       19.98      1.81 o 
  -3  -3   4     1040.92     1078.26     12.69 o 
  -2  -3   4      137.58      154.75      2.60 o 
  -1  -3   4       27.73       16.45      0.77 o 
   0  -3   4     1434.86     1421.52     11.98 o 
   1  -3   4     1092.58     1069.91     10.58 o 
   2  -3   4      376.20      419.54      7.29 o 
   3  -3   4      780.54      660.46     15.14 o 
   4  -3   4       19.23       10.48      1.34 o 
   5  -3   4     2308.75     2170.84     34.80 o 
   6  -3   4        0.52       -0.58      1.50 o 
   7  -3   4     1031.67     1020.90     15.64 o 
   8  -3   4     1819.20     1813.12     25.48 o 
   9  -3   4       10.66       10.44      2.20 o 
  10  -3   4      283.60      308.10      7.76 o 
  11  -3   4        9.99        6.08      2.41 o 
  12  -3   4       23.77       18.89      3.02 o 
 -12  -2   4       80.12       92.23      4.13 o 
 -11  -2   4        0.60       -0.81      1.53 o 
 -10  -2   4       33.34       22.12      2.37 o 
  -9  -2   4       34.31       26.34      2.06 o 
  -8  -2   4      497.91      498.64      8.90 o 
  -7  -2   4     2039.76     1969.96     22.22 o 
  -6  -2   4      103.81      104.29      3.70 o 
  -5  -2   4     1003.54     1018.75     10.49 o 
  -4  -2   4      242.80      175.43      4.31 o 
  -3  -2   4     7523.70     7915.16     82.27 o 
  -2  -2   4     3506.20     3563.59     32.14 o 
  -1  -2   4      639.11      607.13      6.25 o 
   0  -2   4     3396.91     3468.36     27.49 o 
   1  -2   4      269.19      316.06      3.65 o 
   2  -2   4      899.67      836.53     13.31 o 
   3  -2   4      578.95      585.07      8.94 o 
   4  -2   4      561.60      612.67      8.04 o 
   5  -2   4      601.04      560.62      7.31 o 
   6  -2   4      775.76      732.93      9.34 o 
   7  -2   4       14.11        9.81      3.37 o 
   8  -2   4      936.94      928.40     14.67 o 
   9  -2   4      746.62      721.11     10.19 o 
  10  -2   4      237.00      230.78      6.49 o 
  11  -2   4       17.70       23.27      2.79 o 
  12  -2   4       24.60       30.77      3.28 o 
 -12  -1   4        2.87        2.31      2.04 o 
 -11  -1   4        0.01        1.17      1.52 o 
 -10  -1   4      156.97      152.86      4.38 o 
  -9  -1   4        7.04        7.52      1.55 o 
  -8  -1   4      395.54      384.02      6.53 o 
  -7  -1   4      579.64      569.05     13.81 o 
  -6  -1   4      258.65      289.07      8.53 o 
  -5  -1   4     1441.14     1449.50     25.06 o 
  -4  -1   4        1.35        2.63      0.64 o 
  -3  -1   4      150.04      204.51      8.75 o 
  -2  -1   4    12779.19    13905.79    144.92 o 
  -1  -1   4     4935.79     5213.61     41.17 o 
   0  -1   4      356.63      337.06      3.74 o 
   1  -1   4     5307.90     5300.52     45.75 o 
   2  -1   4     8455.24     8653.13    143.49 o 
   3  -1   4     9566.03     9792.22    118.05 o 
   4  -1   4       43.91       50.08      1.61 o 
   5  -1   4     3725.94     3569.21     37.00 o 
   6  -1   4        2.73        1.76      0.93 o 
   7  -1   4      162.77      192.74      3.94 o 
   8  -1   4       78.56       84.45      3.02 o 
   9  -1   4       43.34       46.44      3.01 o 
  10  -1   4       74.90       86.03      3.39 o 
  11  -1   4        9.55        8.62      1.81 o 
  12  -1   4       19.88       21.54      5.82 o 
 -12   0   4       11.59       12.48      2.23 o 
 -11   0   4       14.19       13.39      1.89 o 
 -10   0   4       82.26       75.52      3.20 o 
  -9   0   4       22.63       16.39      1.76 o 
  -8   0   4     1146.47     1069.12     13.56 o 
  -7   0   4       68.26       50.57      2.49 o 
  -6   0   4      719.34      723.72     10.43 o 
  -5   0   4     2578.43     2374.75     25.58 o 
  -4   0   4     1347.53     1421.46     15.85 o 
  -3   0   4      571.91      496.42     18.05 o 
  -2   0   4     2521.57     2542.80     33.08 o 
  -1   0   4      714.35      744.98      8.34 o 
   0   0   4      559.49      691.14     13.10 o 
   1   0   4     1449.57     1386.19     14.58 o 
   2   0   4     3366.18     3493.85     51.30 o 
   3   0   4     1118.27     1280.13     37.07 o 
   4   0   4      800.13      835.68     13.28 o 
   5   0   4       95.51       84.79      1.66 o 
   6   0   4      384.16      360.08      5.29 o 
   7   0   4     1386.74     1361.55     15.78 o 
   8   0   4     2592.97     2554.93     27.90 o 
   9   0   4        0.42        1.25      1.46 o 
  10   0   4      602.29      566.37      8.74 o 
  11   0   4        2.95       -0.42      1.48 o 
  12   0   4       82.79       85.89      3.62 o 
  13   0   4       34.46       47.51      3.10 o 
 -12   1   4        6.57        6.63      2.56 o 
 -11   1   4        0.03       -2.02      1.35 o 
 -10   1   4      198.40      201.69      4.97 o 
  -9   1   4        5.60        5.95      1.51 o 
  -8   1   4     2149.13     2016.32     34.22 o 
  -7   1   4      610.91      622.03      8.70 o 
  -6   1   4      175.43      148.09      3.39 o 
  -5   1   4      762.71      828.53     10.26 o 
  -4   1   4        5.25        6.88      0.68 o 
  -3   1   4     3161.16     3032.54     27.05 o 
  -2   1   4      342.24      360.53      4.62 o 
  -1   1   4     3418.50     3629.72     67.36 o 
   0   1   4     6435.54     6624.02    126.08 o 
   1   1   4     1300.04     1422.04     14.87 o 
   2   1   4      335.37      314.98      3.63 o 
   3   1   4     3313.93     3555.02     36.37 o 
   4   1   4     1485.43     1560.89     16.90 o 
   5   1   4     5522.29     5178.78     45.49 o 
   6   1   4      136.68      141.70      3.19 o 
   7   1   4      202.88      211.08      3.97 o 
   8   1   4     1426.19     1399.68     16.43 o 
   9   1   4      533.27      510.25      7.81 o 
  10   1   4      153.92      132.94      3.81 o 
  11   1   4        2.03        3.08      1.58 o 
  12   1   4       96.52      112.92      4.96 o 
  13   1   4       73.60       68.88      4.57 o 
 -12   2   4        0.95        0.48      2.26 o 
 -11   2   4        1.66        0.37      1.95 o 
 -10   2   4      111.99      127.24      4.97 o 
  -9   2   4        2.76        1.49      1.82 o 
  -8   2   4      106.84      102.20      4.19 o 
  -7   2   4     2550.40     2495.18     53.41 o 
  -6   2   4      300.74      282.17     10.96 o 
  -5   2   4       48.43       60.27      2.06 o 
  -4   2   4     2074.56     2216.20     34.77 o 
  -3   2   4     2040.45     2444.44     30.27 o 
  -2   2   4    11218.46    12495.22    124.92 o 
  -1   2   4     1021.62      895.02     18.17 o 
   0   2   4      105.63      138.52      4.27 o 
   1   2   4      540.98      614.30     11.80 o 
   2   2   4     5377.02     5645.79    185.17 o 
   3   2   4     2437.14     2614.68     34.02 o 
   4   2   4      622.77      679.83      8.18 o 
   5   2   4      452.27      427.36      5.90 o 
   6   2   4      624.14      555.12      7.22 o 
   7   2   4      627.66      612.26      6.90 o 
   8   2   4      228.59      208.46      4.85 o 
   9   2   4      547.65      531.81      7.98 o 
  10   2   4        4.02        5.26      1.50 o 
  11   2   4       13.89       15.63      2.48 o 
  12   2   4       24.13       27.06      2.63 o 
  13   2   4       30.12       37.29      3.52 o 
 -12   3   4       21.26       16.86      2.87 o 
 -11   3   4       63.58       57.88      3.86 o 
 -10   3   4        0.74       -0.27      1.85 o 
  -9   3   4       24.05       22.02      2.47 o 
  -8   3   4       92.43       80.11      4.95 o 
  -7   3   4      499.33      501.61     16.45 o 
  -6   3   4      703.27      665.56     10.94 o 
  -5   3   4     3028.28     2874.86     30.30 o 
  -4   3   4      909.03      963.16     11.21 o 
  -3   3   4      234.82      253.24      3.94 o 
  -2   3   4     5977.90     6321.83     78.49 o 
  -1   3   4     1651.37     1406.30     27.77 o 
   0   3   4      510.27      465.46      7.25 o 
   1   3   4     4008.97     3955.49     57.76 o 
   2   3   4     4137.14     4333.22     58.64 o 
   3   3   4     3413.98     3586.21     67.40 o 
   4   3   4      672.96      731.67     16.13 o 
   5   3   4     2109.25     2006.88     27.15 o 
   6   3   4       97.07       90.54      6.72 o 
   7   3   4      345.73      360.12      4.73 o 
   8   3   4      635.56      664.23      7.64 o 
   9   3   4       25.20       18.25      1.73 o 
  10   3   4        3.50        1.31      1.32 o 
  11   3   4      105.59       93.46      4.08 o 
  12   3   4        7.42       12.16      1.94 o 
  13   3   4       12.72       11.58      2.82 o 
 -11   4   4       11.81       15.57      2.72 o 
 -10   4   4       28.55       37.03      3.16 o 
  -9   4   4       15.95       10.36      2.20 o 
  -8   4   4     1902.70     1818.02     25.95 o 
  -7   4   4       79.49       87.73      3.08 o 
  -6   4   4      243.88      233.90      5.49 o 
  -5   4   4      953.38      854.80     13.20 o 
  -4   4   4       84.77      114.41      2.80 o 
  -3   4   4       71.87       83.22      4.05 o 
  -2   4   4      840.88      798.49      9.62 o 
  -1   4   4        5.55        7.91      1.00 o 
   0   4   4     6086.21     5838.84     73.64 o 
   1   4   4     2572.62     2846.64     54.22 o 
   2   4   4      115.60      144.30      3.62 o 
   3   4   4     7230.44     7634.17     96.06 o 
   4   4   4      170.31      246.39      4.56 o 
   5   4   4     3540.36     3556.34     45.26 o 
   6   4   4      490.56      479.33      9.07 o 
   7   4   4      291.82      285.37      6.26 o 
   8   4   4     1972.64     1946.33     27.51 o 
   9   4   4      186.71      190.94      4.50 o 
  10   4   4        4.74        1.92      1.37 o 
  11   4   4        5.01        2.98      1.50 o 
  12   4   4        5.30       10.71      1.89 o 
  13   4   4       16.91       12.46      2.74 o 
 -11   5   4       13.52       15.54      3.82 o 
 -10   5   4        3.07        2.08      2.03 o 
  -9   5   4       17.00       11.79      2.36 o 
  -8   5   4      191.67      179.50      5.56 o 
  -7   5   4     2191.66     2232.86     34.21 o 
  -6   5   4      126.07      104.43      3.72 o 
  -5   5   4       16.00       12.04      1.67 o 
  -4   5   4     2539.17     2525.14     33.27 o 
  -3   5   4     3123.31     3106.24     38.66 o 
  -2   5   4      714.15      755.42      9.09 o 
  -1   5   4     1147.07     1269.49     21.32 o 
   0   5   4       21.83       22.30      1.58 o 
   1   5   4      319.83      242.77      7.70 o 
   2   5   4       56.79      106.05      3.18 o 
   3   5   4      589.74      529.50     16.83 o 
   4   5   4      916.87      997.34     16.87 o 
   5   5   4      161.81      176.95      3.89 o 
   6   5   4     1403.59     1351.78     18.78 o 
   7   5   4      168.90      158.37      3.45 o 
   8   5   4      132.57      124.68      5.21 o 
   9   5   4      610.05      585.95     13.95 o 
  10   5   4      172.38      184.71      5.67 o 
  11   5   4       30.34       36.29      3.95 o 
  12   5   4       18.99       24.49      4.48 o 
  13   5   4       20.64       23.38      4.91 o 
 -11   6   4       43.51       41.53      5.20 o 
 -10   6   4       57.81       46.69      5.63 o 
  -9   6   4        5.04        2.93      2.60 o 
  -8   6   4       22.09       23.13      2.57 o 
  -7   6   4      469.16      493.60      9.56 o 
  -6   6   4      264.61      267.99      6.31 o 
  -5   6   4      383.23      419.06      6.50 o 
  -4   6   4        0.84        1.59      1.06 o 
  -3   6   4      255.68      246.25      4.31 o 
  -2   6   4     3497.67     3679.47     38.14 o 
  -1   6   4     2411.44     2398.60     25.35 o 
   0   6   4       15.14       22.78      2.69 o 
   1   6   4     2431.65     2488.33     33.24 o 
   2   6   4     1881.83     1986.89     27.13 o 
   3   6   4     1413.50     1347.74     19.43 o 
   4   6   4        6.67        2.86      1.24 o 
   5   6   4      196.72      206.14      5.27 o 
   6   6   4       55.22       69.45      4.74 o 
   7   6   4      335.63      315.18     10.28 o 
   8   6   4        6.49        7.67      1.97 o 
   9   6   4       86.42       76.07      4.18 o 
  10   6   4      189.83      186.83      4.50 o 
  11   6   4      121.56      121.08      5.76 o 
  12   6   4      114.42      128.96      8.28 o 
 -10   7   4        1.04        0.59      2.25 o 
  -9   7   4       12.74       10.52      2.39 o 
  -8   7   4      387.86      407.67     10.52 o 
  -7   7   4      393.51      398.72      7.41 o 
  -6   7   4      257.70      257.39      5.14 o 
  -5   7   4      566.93      545.15      8.00 o 
  -4   7   4      108.53      110.35      3.10 o 
  -3   7   4       18.52       21.54      1.59 o 
  -2   7   4      455.68      403.29      5.94 o 
  -1   7   4       35.43       34.66      1.88 o 
   0   7   4     1856.13     1845.60     25.71 o 
   1   7   4       46.69       31.12      2.08 o 
   2   7   4      113.38       92.73      3.56 o 
   3   7   4     2000.37     2008.48     27.85 o 
   4   7   4      217.49      235.36      5.62 o 
   5   7   4       13.91       22.02      3.48 o 
   6   7   4      204.74      219.75      5.63 o 
   7   7   4       52.79       53.71      5.08 o 
   8   7   4     1072.18     1131.01     26.66 o 
   9   7   4        2.57        3.98      2.37 o 
  10   7   4        3.03        2.89      1.53 o 
  11   7   4        3.12        4.06      2.10 o 
  12   7   4       35.54       37.46      5.38 o 
 -10   8   4        3.13        1.84      2.38 o 
  -9   8   4        4.66        5.04      2.32 o 
  -8   8   4      235.74      217.17      5.26 o 
  -7   8   4      486.57      494.10      9.81 o 
  -6   8   4       82.19       78.46      3.20 o 
  -5   8   4        6.45        4.47      2.18 o 
  -4   8   4      203.72      213.28      5.35 o 
  -3   8   4      259.25      237.61      4.49 o 
  -2   8   4       38.49       36.83      2.56 o 
  -1   8   4      434.75      422.46      8.38 o 
   0   8   4       41.90       39.79      2.60 o 
   1   8   4      470.48      422.74      8.28 o 
   2   8   4      266.33      258.77      9.75 o 
   3   8   4      101.52      103.49      3.93 o 
   4   8   4      150.86      171.78      5.03 o 
   5   8   4      592.61      594.64     10.74 o 
   6   8   4      190.76      173.16      5.12 o 
   7   8   4        2.75        9.51      3.20 o 
   8   8   4        0.34        1.58      3.16 o 
   9   8   4      529.67      497.55     15.40 o 
  10   8   4       66.96       79.28      4.39 o 
  11   8   4       34.39       31.82      3.07 o 
  12   8   4       62.51       71.16      7.08 o 
  -9   9   4       28.82       24.66      2.99 o 
  -8   9   4       17.52       17.70      2.18 o 
  -7   9   4      404.93      418.93      7.46 o 
  -6   9   4      104.18      114.64      3.86 o 
  -5   9   4       50.04       60.67      2.83 o 
  -4   9   4      168.75      165.80      5.56 o 
  -3   9   4        0.06       -1.61      2.03 o 
  -2   9   4      619.70      625.47     15.02 o 
  -1   9   4      350.77      338.45      7.54 o 
   0   9   4        6.45        7.09      1.81 o 
   1   9   4       15.33       13.75      2.22 o 
   2   9   4       83.15       89.89      3.86 o 
   3   9   4      152.02      145.33      4.67 o 
   4   9   4       14.55       15.56      2.15 o 
   5   9   4       70.82       67.00      3.58 o 
   6   9   4       11.61       13.52      2.13 o 
   7   9   4      110.27      116.07      4.73 o 
   8   9   4        6.11       11.05      3.84 o 
   9   9   4       33.52       35.41      4.82 o 
  10   9   4       34.67       27.06      4.33 o 
  11   9   4       13.19       18.03      2.84 o 
  -8  10   4       13.61       13.64      2.16 o 
  -7  10   4       79.95       65.78      4.40 o 
  -6  10   4       53.21       51.43      3.68 o 
  -5  10   4       78.54       77.83      4.24 o 
  -4  10   4        8.67        6.38      2.25 o 
  -3  10   4      286.41      314.69      7.93 o 
  -2  10   4      285.33      278.29      7.28 o 
  -1  10   4       21.67       15.80      2.47 o 
   0  10   4       34.40       29.85      2.69 o 
   1  10   4      591.92      557.57     10.74 o 
   2  10   4      168.23      156.87      5.10 o 
   3  10   4      408.68      413.60      8.79 o 
   4  10   4       50.81       45.28      3.16 o 
   5  10   4        1.22        1.12      3.09 o 
   6  10   4        3.12        5.77      2.08 o 
   7  10   4       20.14       25.49      2.74 o 
   8  10   4      125.89      120.47      8.02 o 
   9  10   4        9.04       10.54      4.05 o 
  10  10   4       44.97       52.43      5.97 o 
  11  10   4       61.88       54.61      6.36 o 
  -7  11   4        5.99        5.72      4.52 o 
  -6  11   4       98.08      102.16      5.22 o 
  -5  11   4       12.84       16.32      2.81 o 
  -4  11   4       35.07       31.97      3.52 o 
  -3  11   4        7.40        8.44      1.90 o 
  -2  11   4        2.10        5.83      2.16 o 
  -1  11   4       10.26        3.98      2.05 o 
   0  11   4       59.65       58.35      3.90 o 
   1  11   4      167.19      167.66      5.66 o 
   2  11   4      113.23      108.64      4.55 o 
   3  11   4       93.54       85.05      4.20 o 
   4  11   4       32.54       26.68      2.75 o 
   5  11   4      117.86      107.00      4.71 o 
   6  11   4       16.46       16.81      3.14 o 
   7  11   4        2.25        1.13      2.04 o 
   8  11   4       22.44       28.54      3.43 o 
   9  11   4      101.29       92.62      7.29 o 
  10  11   4       10.35        9.90      4.18 o 
  -6  12   4        1.13        1.97      2.52 o 
  -5  12   4       20.82       23.94      3.27 o 
  -4  12   4       19.54       11.31      2.64 o 
  -3  12   4        5.78        5.68      2.50 o 
  -2  12   4       50.31       54.85      4.01 o 
  -1  12   4        3.08       -1.74      1.84 o 
   0  12   4       23.48       26.70      2.86 o 
   1  12   4       14.50       15.80      2.55 o 
   2  12   4        1.27        4.24      2.09 o 
   3  12   4       16.45       12.44      2.47 o 
   4  12   4        7.62        7.96      2.40 o 
   5  12   4       33.29       28.55      2.99 o 
   6  12   4       37.62       34.56      3.18 o 
   7  12   4        1.02        3.85      2.24 o 
   8  12   4       33.89       39.28      3.60 o 
   9  12   4        0.75        8.70      4.35 o 
  -5  13   4        1.39       -3.62      2.79 o 
  -4  13   4       19.34       20.78      3.19 o 
  -3  13   4       36.85       34.37      4.97 o 
  -2  13   4       10.45       11.06      2.62 o 
  -1  13   4        0.03        0.43      2.14 o 
   0  13   4        5.05        7.15      2.38 o 
   1  13   4       49.53       37.82      3.34 o 
   2  13   4      114.61      114.48      5.01 o 
   3  13   4       54.37       52.02      3.69 o 
   4  13   4        9.88       15.67      2.71 o 
   5  13   4       10.80        9.73      2.67 o 
   6  13   4       11.02       11.86      2.76 o 
   7  13   4       20.96       25.69      3.35 o 
   8  13   4       20.33       18.16      3.17 o 
  -3  14   4        8.11       10.32      2.91 o 
  -2  14   4        0.21        1.09      1.95 o 
  -1  14   4        0.89        0.26      2.28 o 
   0  14   4        6.07        6.20      2.53 o 
   1  14   4        0.51       -0.39      2.18 o 
   2  14   4       28.76       27.90      3.24 o 
   3  14   4       17.06       13.70      2.76 o 
   4  14   4       18.13       16.76      3.48 o 
   5  14   4        0.58       -2.52      2.14 o 
   6  14   4        0.09        0.01      2.39 o 
   1  15   4        0.06       -0.13      2.44 o 
   2  15   4        1.80        0.65      2.24 o 
  -5 -12   5       53.66       57.44      4.27 o 
  -4 -12   5        9.88        7.85      3.88 o 
  -3 -12   5        1.53        7.21      3.80 o 
  -2 -12   5       15.83       11.94      4.05 o 
  -1 -12   5       45.71       49.73      3.93 o 
   0 -12   5        4.02        9.83      2.75 o 
   1 -12   5       12.66       15.92      3.06 o 
   2 -12   5        3.82        8.69      2.97 o 
   3 -12   5       53.68       59.99      6.95 o 
  -7 -11   5      275.54      303.21      8.88 o 
  -6 -11   5       17.73       24.09      3.16 o 
  -5 -11   5        0.00        0.27      2.24 o 
  -4 -11   5      160.79      166.80      9.26 o 
  -3 -11   5        1.10        0.94      3.20 o 
  -2 -11   5       26.96       38.01      5.29 o 
  -1 -11   5        0.37        0.20      1.98 o 
   0 -11   5        1.13       -1.16      2.13 o 
   1 -11   5       15.87       15.93      2.94 o 
   2 -11   5       17.48       14.57      2.84 o 
   3 -11   5       25.02       27.75      4.86 o 
   4 -11   5       39.11       45.60      5.82 o 
   5 -11   5        2.62       -4.74      3.41 o 
  -8 -10   5        0.08        1.64      2.39 o 
  -7 -10   5      331.20      365.69     13.80 o 
  -6 -10   5      168.69      159.57      6.04 o 
  -5 -10   5      101.23      113.74      5.08 o 
  -4 -10   5       51.08       54.95      5.84 o 
  -3 -10   5       11.02       10.32      3.54 o 
  -2 -10   5       33.60       41.24      3.30 o 
  -1 -10   5       12.33       16.31      2.60 o 
   0 -10   5        2.64        1.06      2.41 o 
   1 -10   5        1.64        0.51      2.02 o 
   2 -10   5       13.14       19.61      2.02 o 
   3 -10   5       16.72       16.26      2.03 o 
   4 -10   5        3.38        0.44      1.57 o 
   5 -10   5        8.38       11.33      2.32 o 
   6 -10   5       18.13       18.30      2.59 o 
  -9  -9   5       16.03       22.28      3.16 o 
  -8  -9   5      288.65      307.93      8.34 o 
  -7  -9   5       17.13       23.31      2.49 o 
  -6  -9   5       25.62       28.32      4.14 o 
  -5  -9   5       72.03       79.24      8.11 o 
  -4  -9   5       22.85       23.79      2.31 o 
  -3  -9   5       32.81       24.53      2.62 o 
  -2  -9   5      240.39      235.57     10.26 o 
  -1  -9   5      254.72      271.75     12.02 o 
   0  -9   5      131.79      149.36      3.97 o 
   1  -9   5       53.41       53.65      3.95 o 
   2  -9   5       18.41       15.63      1.80 o 
   3  -9   5      263.44      271.12      5.61 o 
   4  -9   5       70.04       66.97      3.04 o 
   5  -9   5        2.28        3.72      1.94 o 
   6  -9   5       29.19       33.54      3.04 o 
   7  -9   5       75.34       76.07      4.32 o 
 -10  -8   5       27.46       30.92      5.14 o 
  -9  -8   5       22.65       21.11      3.09 o 
  -8  -8   5      207.32      211.39     11.48 o 
  -7  -8   5     1354.40     1451.03     19.25 o 
  -6  -8   5       16.92       18.28      2.06 o 
  -5  -8   5      100.87      110.75      3.57 o 
  -4  -8   5      865.16      876.56     12.78 o 
  -3  -8   5      146.77      130.34      4.71 o 
  -2  -8   5       52.14       51.46      2.77 o 
  -1  -8   5        5.26        5.40      1.39 o 
   0  -8   5        0.00        0.15      1.20 o 
   1  -8   5        4.70        6.81      1.45 o 
   2  -8   5       12.39       14.26      2.17 o 
   3  -8   5       10.62        8.33      1.62 o 
   4  -8   5      373.84      358.05      6.53 o 
   5  -8   5       92.33       82.90      3.83 o 
   6  -8   5        1.16        3.08      2.92 o 
   7  -8   5        0.58       -0.10      2.03 o 
   8  -8   5        0.22        5.85      2.47 o 
 -10  -7   5      421.92      437.57     10.51 o 
  -9  -7   5       10.31       14.55      2.07 o 
  -8  -7   5      301.40      315.78      6.20 o 
  -7  -7   5     1113.03     1073.32     10.84 o 
  -6  -7   5      376.95      413.02     10.72 o 
  -5  -7   5      341.67      346.59      5.35 o 
  -4  -7   5      102.65       82.94      2.56 o 
  -3  -7   5      340.24      378.75      6.41 o 
  -2  -7   5      103.07      115.82      2.78 o 
  -1  -7   5        7.32        6.08      1.11 o 
   0  -7   5       28.33       31.89      1.96 o 
   1  -7   5      152.96      143.43      3.62 o 
   2  -7   5       17.38       23.14      1.83 o 
   3  -7   5      192.38      195.97      4.48 o 
   4  -7   5       14.47       13.44      1.71 o 
   5  -7   5        5.08        7.60      1.92 o 
   6  -7   5       34.59       33.62      2.74 o 
   7  -7   5       97.46       89.37      4.27 o 
   8  -7   5       28.74       27.21      2.93 o 
   9  -7   5       30.11       25.54      3.12 o 
 -11  -6   5        0.21       -2.61      1.74 o 
 -10  -6   5      140.20      143.57      6.26 o 
  -9  -6   5      269.01      296.92      6.15 o 
  -8  -6   5      423.16      447.84      9.00 o 
  -7  -6   5      535.05      533.95      6.41 o 
  -6  -6   5      414.33      457.10      6.44 o 
  -5  -6   5      390.82      393.83      5.62 o 
  -4  -6   5      166.55      149.59      3.13 o 
  -3  -6   5      563.72      548.08      5.96 o 
  -2  -6   5      651.13      605.16      6.37 o 
  -1  -6   5       49.31       45.27      1.86 o 
   0  -6   5       84.35       82.74      3.05 o 
   1  -6   5      149.21      167.01      3.73 o 
   2  -6   5        3.40        3.42      1.19 o 
   3  -6   5      308.53      339.41      9.16 o 
   4  -6   5       31.58       30.77      2.38 o 
   5  -6   5       52.29       50.22      3.24 o 
   6  -6   5      460.76      502.17     10.64 o 
   7  -6   5      284.01      279.80      7.11 o 
   8  -6   5       20.09       20.46      2.82 o 
   9  -6   5       86.01       83.92     13.35 o 
  10  -6   5       33.08       34.79      3.41 o 
 -11  -5   5       27.61       28.61      2.66 o 
 -10  -5   5       43.26       43.99      2.73 o 
  -9  -5   5      399.14      427.28      7.50 o 
  -8  -5   5      614.05      607.45      9.21 o 
  -7  -5   5     1984.39     1936.14     41.28 o 
  -6  -5   5       27.77       31.98      1.73 o 
  -5  -5   5      127.71      133.99      2.97 o 
  -4  -5   5     1627.44     1619.78     16.31 o 
  -3  -5   5      446.46      368.34      4.34 o 
  -2  -5   5        9.72        7.30      0.84 o 
  -1  -5   5     1605.66     1544.66     15.11 o 
   0  -5   5      228.98      206.95      4.85 o 
   1  -5   5        0.03       -0.66      0.88 o 
   2  -5   5      270.74      308.64      7.43 o 
   3  -5   5      342.29      356.37     11.67 o 
   4  -5   5     1181.36     1195.22     17.33 o 
   5  -5   5      554.08      558.62     10.00 o 
   6  -5   5       56.14       58.30      3.33 o 
   7  -5   5      267.36      275.01      6.88 o 
   8  -5   5      304.76      320.39      7.89 o 
   9  -5   5       39.27       34.87      3.19 o 
  10  -5   5        0.73        2.83      2.37 o 
  11  -5   5       10.94       10.92      2.76 o 
 -11  -4   5        6.67        4.58      1.87 o 
 -10  -4   5      719.95      715.16     10.86 o 
  -9  -4   5       32.77       24.82      2.22 o 
  -8  -4   5      580.04      573.10      8.75 o 
  -7  -4   5     2887.41     2938.86     32.19 o 
  -6  -4   5      754.24      835.63      9.45 o 
  -5  -4   5       22.52       13.00      1.50 o 
  -4  -4   5     2152.15     2394.23     22.98 o 
  -3  -4   5      835.81      894.30      9.60 o 
  -2  -4   5      252.04      260.83      3.26 o 
  -1  -4   5      350.26      302.03      3.56 o 
   0  -4   5      268.90      307.47      3.67 o 
   1  -4   5      287.61      294.26      3.57 o 
   2  -4   5      145.87      181.65      4.06 o 
   3  -4   5      316.46      327.89      6.39 o 
   4  -4   5      443.72      447.11      8.11 o 
   5  -4   5      383.54      406.08      7.84 o 
   6  -4   5       34.86       32.10      2.39 o 
   7  -4   5      354.85      363.86     11.07 o 
   8  -4   5        5.12        3.85      2.05 o 
   9  -4   5       59.21       67.13      3.97 o 
  10  -4   5      914.88      949.89     16.37 o 
  11  -4   5       48.55       49.81      3.81 o 
 -12  -3   5       16.98       25.58      4.27 o 
 -11  -3   5        0.38       -1.98      1.59 o 
 -10  -3   5      422.40      398.32      7.33 o 
  -9  -3   5      778.59      785.65     11.21 o 
  -8  -3   5        0.11        2.89      1.44 o 
  -7  -3   5     1920.52     1923.16     26.69 o 
  -6  -3   5     1233.42     1183.54     19.43 o 
  -5  -3   5     1997.72     1889.84     18.35 o 
  -4  -3   5      360.12      398.40     12.97 o 
  -3  -3   5       81.07       80.94      2.46 o 
  -2  -3   5      465.99      352.26      3.87 o 
  -1  -3   5        0.03        1.70      0.77 o 
   0  -3   5       34.05       40.40      1.22 o 
   1  -3   5     1037.31     1092.39      9.66 o 
   2  -3   5       76.28       71.43      1.78 o 
   3  -3   5      122.38      133.77      4.24 o 
   4  -3   5        5.12        8.37      1.90 o 
   5  -3   5       42.95       56.08      2.94 o 
   6  -3   5      117.83      126.15      5.67 o 
   7  -3   5      471.77      474.88      9.09 o 
   8  -3   5        5.00        5.65      2.00 o 
   9  -3   5      210.56      208.82      6.15 o 
  10  -3   5      239.96      237.67      6.83 o 
  11  -3   5      121.98      125.09      5.24 o 
  12  -3   5        3.51        5.90      2.58 o 
 -12  -2   5     1135.60     1221.11     28.60 o 
 -11  -2   5        0.39       -0.57      1.54 o 
 -10  -2   5      290.63      284.38      6.06 o 
  -9  -2   5     1162.48     1185.00     15.23 o 
  -8  -2   5     1076.25     1074.50     13.79 o 
  -7  -2   5      196.78      179.96      4.25 o 
  -6  -2   5     1069.48     1060.23     13.07 o 
  -5  -2   5       74.58       54.43      2.15 o 
  -4  -2   5     1223.99     1168.00     13.79 o 
  -3  -2   5        0.44        2.65      0.79 o 
  -2  -2   5      297.14      279.58      3.71 o 
  -1  -2   5     2078.29     2219.51     18.24 o 
   0  -2   5      239.24      191.89      3.69 o 
   1  -2   5      969.01     1073.25     12.73 o 
   2  -2   5      150.96      139.89      2.23 o 
   3  -2   5      526.65      571.08     11.82 o 
   4  -2   5     2323.79     2511.75     32.21 o 
   5  -2   5       20.84       22.54      1.42 o 
   6  -2   5      401.40      393.28      8.49 o 
   7  -2   5     1395.96     1445.88     20.67 o 
   8  -2   5     2587.61     2619.62     34.95 o 
   9  -2   5       14.49       11.39      2.22 o 
  10  -2   5       69.36       70.82      4.09 o 
  11  -2   5      155.65      180.31      6.12 o 
  12  -2   5      534.98      624.13     15.42 o 
 -12  -1   5     1205.69     1326.18     31.27 o 
 -11  -1   5       86.08       82.02      3.57 o 
 -10  -1   5      120.21      125.66      4.46 o 
  -9  -1   5      541.26      546.16      8.64 o 
  -8  -1   5      178.97      202.80      4.66 o 
  -7  -1   5     5737.22     5629.20     58.61 o 
  -6  -1   5      894.23      915.46     11.58 o 
  -5  -1   5      294.03      253.66      4.51 o 
  -4  -1   5     6759.92     7712.16    109.69 o 
  -3  -1   5      386.64      430.42     10.69 o 
  -2  -1   5       94.89      109.84      4.14 o 
  -1  -1   5        6.00       36.09      1.64 o 
   0  -1   5      725.63      707.08      7.22 o 
   1  -1   5      224.59      188.47      2.61 o 
   2  -1   5     1455.29     1297.44     14.24 o 
   3  -1   5        0.68       -0.11      1.69 o 
   4  -1   5      922.75     1024.65     11.74 o 
   5  -1   5     4858.82     4655.46     81.20 o 
   6  -1   5      386.23      351.35      6.51 o 
   7  -1   5      107.96      115.10      9.02 o 
   8  -1   5      696.26      715.59     12.15 o 
   9  -1   5      113.24      108.68      4.43 o 
  10  -1   5      824.13      807.59     16.74 o 
  11  -1   5        5.11        5.17      2.56 o 
  12  -1   5       68.78       86.78      4.85 o 
 -12   0   5      285.99      334.22      8.60 o 
 -11   0   5        2.91        1.52      1.65 o 
 -10   0   5      785.73      739.26     10.96 o 
  -9   0   5      399.24      406.08     11.84 o 
  -8   0   5      481.36      475.40      7.61 o 
  -7   0   5     1755.30     1750.65     20.24 o 
  -6   0   5      940.61      953.73     11.98 o 
  -5   0   5       62.99       74.09      4.22 o 
  -4   0   5       97.48       97.99      4.34 o 
  -3   0   5     2529.36     2534.09     33.58 o 
  -2   0   5      614.16      426.10      5.36 o 
  -1   0   5      415.41      477.69      7.03 o 
   0   0   5       18.94       40.48      1.21 o 
   1   0   5     5639.20     5421.83     54.04 o 
   2   0   5      904.96      744.47     11.06 o 
   3   0   5        7.73        3.79      1.13 o 
   4   0   5        1.66        1.56      1.22 o 
   5   0   5      968.06      995.25     14.20 o 
   6   0   5      199.08      214.55      7.72 o 
   7   0   5      766.38      781.42     12.25 o 
   8   0   5        0.57        4.14      1.44 o 
   9   0   5       89.53       76.88      2.95 o 
  10   0   5     1009.12     1010.37     13.37 o 
  11   0   5      390.63      411.86      9.83 o 
  12   0   5       19.21       24.34      2.94 o 
 -12   1   5      356.69      401.78      9.84 o 
 -11   1   5       51.20       55.61      3.06 o 
 -10   1   5      332.78      329.79      6.57 o 
  -9   1   5     2074.15     2011.28     28.20 o 
  -8   1   5      343.01      365.43      6.45 o 
  -7   1   5      658.38      646.29     15.12 o 
  -6   1   5     2562.78     2491.76     27.25 o 
  -5   1   5      613.44      513.57     10.52 o 
  -4   1   5     1114.94     1147.97     18.66 o 
  -3   1   5      775.42      820.43     12.60 o 
  -2   1   5       69.31      128.12     11.37 o 
  -1   1   5      463.44      665.80     14.21 o 
   0   1   5       17.64       11.63      0.66 o 
   1   1   5     1599.29     1598.35     14.74 o 
   2   1   5     5164.60     5468.73     47.91 o 
   3   1   5      451.84      542.19      6.79 o 
   4   1   5     1291.33     1509.29     20.22 o 
   5   1   5       34.94       33.42      1.22 o 
   6   1   5     1446.06     1392.90     20.33 o 
   7   1   5     2410.72     2497.64     27.06 o 
   8   1   5     2486.41     2432.22     26.77 o 
   9   1   5       15.72       15.43      1.68 o 
  10   1   5      352.51      341.45      6.33 o 
  11   1   5      481.51      503.89      9.21 o 
  12   1   5      291.94      324.40      9.06 o 
  13   1   5       49.14       73.29      8.64 o 
 -12   2   5     1311.14     1374.74     33.32 o 
 -11   2   5       76.53       79.36      4.35 o 
 -10   2   5      101.00       96.32      4.61 o 
  -9   2   5      635.48      648.73     14.36 o 
  -8   2   5       28.01       38.96      8.43 o 
  -7   2   5     3921.60     3739.32     48.90 o 
  -6   2   5       31.77       28.00      2.16 o 
  -5   2   5        6.84        2.07      1.98 o 
  -4   2   5     6395.53     6819.85    119.34 o 
  -3   2   5        0.52        2.07      0.70 o 
  -2   2   5      215.49      219.34      6.19 o 
  -1   2   5      891.28     1054.98     14.53 o 
   0   2   5     1052.58     1117.97     15.10 o 
   1   2   5       14.89       25.37      1.21 o 
   2   2   5     3951.25     4060.18     41.58 o 
   3   2   5      413.25      366.04      4.33 o 
   4   2   5      735.13      873.03     10.28 o 
   5   2   5     5860.05     5598.63     57.12 o 
   6   2   5      675.94      648.19      8.45 o 
   7   2   5       59.87       62.73      4.02 o 
   8   2   5     7158.95     6818.87     72.74 o 
   9   2   5      137.55      106.48      4.79 o 
  10   2   5      240.39      242.00      5.72 o 
  11   2   5      123.30      120.00      3.83 o 
  12   2   5      607.27      635.50     10.07 o 
  13   2   5     1145.95     1203.42     16.34 o 
 -11   3   5       71.93       68.88      4.08 o 
 -10   3   5      267.81      271.73      7.25 o 
  -9   3   5        6.32       15.13      2.29 o 
  -8   3   5      107.73      114.25      4.40 o 
  -7   3   5     1059.04     1075.29     35.75 o 
  -6   3   5     1015.35     1048.36     15.86 o 
  -5   3   5      911.03      839.30     12.98 o 
  -4   3   5      547.20      600.37     17.62 o 
  -3   3   5     1631.27     1780.14     19.20 o 
  -2   3   5      229.95      304.60      8.41 o 
  -1   3   5     1350.12     1465.47     29.18 o 
   0   3   5      186.67      201.34      4.06 o 
   1   3   5        9.25       16.40      0.97 o 
   2   3   5       16.79       15.68      1.17 o 
   3   3   5      165.65      164.47      6.34 o 
   4   3   5     1168.26     1210.46     17.33 o 
   5   3   5     3851.82     3938.12     51.10 o 
   6   3   5      133.21      137.95      4.01 o 
   7   3   5       89.99       96.29      2.81 o 
   8   3   5       11.02       16.01      2.64 o 
   9   3   5       64.71       72.86      2.85 o 
  10   3   5     1448.76     1416.92     24.58 o 
  11   3   5      281.81      273.88      5.77 o 
  12   3   5        6.04       10.73      2.34 o 
  13   3   5      860.57      935.57     13.57 o 
 -11   4   5       29.43       29.45      4.80 o 
 -10   4   5      442.91      441.54     12.73 o 
  -9   4   5     1346.16     1287.26     19.97 o 
  -8   4   5       49.59       41.24      2.87 o 
  -7   4   5     1192.47     1162.66     26.88 o 
  -6   4   5     1049.74     1056.39     21.87 o 
  -5   4   5       43.10       32.33      2.17 o 
  -4   4   5      908.46     1034.88     14.31 o 
  -3   4   5      702.83      813.21      9.81 o 
  -2   4   5      296.86      372.01     10.37 o 
  -1   4   5      439.09      460.63      7.40 o 
   0   4   5       65.08       65.66      2.40 o 
   1   4   5     1027.72     1084.97     15.45 o 
   2   4   5     1213.98     1390.25     15.46 o 
   3   4   5       17.04        1.82      0.57 o 
   4   4   5     1445.07     1507.99     20.25 o 
   5   4   5       33.29       26.90      2.52 o 
   6   4   5        0.19        2.35      2.18 o 
   7   4   5     3229.16     3304.95     44.08 o 
   8   4   5      432.18      425.78     19.20 o 
   9   4   5      126.98      135.53      3.96 o 
  10   4   5      712.62      677.37     10.92 o 
  11   4   5      533.27      533.15      8.62 o 
  12   4   5        3.72        6.03      1.96 o 
  13   4   5        0.36        7.48      2.47 o 
 -11   5   5        1.07        6.30      2.53 o 
 -10   5   5      107.93      105.71      4.77 o 
  -9   5   5      510.96      477.80      9.98 o 
  -8   5   5        3.28        1.96      1.82 o 
  -7   5   5      396.86      393.27      8.18 o 
  -6   5   5      212.99      207.58      4.35 o 
  -5   5   5       11.35        9.80      1.73 o 
  -4   5   5     2227.25     2187.57     29.38 o 
  -3   5   5      878.01      969.78     14.29 o 
  -2   5   5        0.39       -0.78      0.78 o 
  -1   5   5      661.31      658.92     13.73 o 
   0   5   5      750.66      835.69     16.85 o 
   1   5   5     1230.44     1246.87     17.74 o 
   2   5   5       66.35       46.54      1.61 o 
   3   5   5     1105.44     1090.82     16.08 o 
   4   5   5      251.23      303.58      9.13 o 
   5   5   5     1373.01     1431.76     39.63 o 
   6   5   5       37.13       44.48      2.25 o 
   7   5   5      836.22      817.74     10.46 o 
   8   5   5     8189.45     8153.87     83.08 o 
   9   5   5       83.53       89.34      4.16 o 
  10   5   5       17.82       21.45      4.20 o 
  11   5   5      630.91      647.77     12.49 o 
  12   5   5      621.33      650.75     21.01 o 
 -10   6   5       13.81       11.09      2.51 o 
  -9   6   5      111.41      119.49      4.91 o 
  -8   6   5       51.73       45.86      3.20 o 
  -7   6   5      733.40      760.18     10.54 o 
  -6   6   5      343.97      336.83      7.27 o 
  -5   6   5      362.79      371.16      7.47 o 
  -4   6   5      536.07      520.09      9.08 o 
  -3   6   5       92.43      103.29      2.85 o 
  -2   6   5     1143.78     1101.97     12.82 o 
  -1   6   5      976.43     1035.49     12.01 o 
   0   6   5       56.06       35.59      2.27 o 
   1   6   5      670.35      635.83     10.52 o 
   2   6   5     2133.51     2036.73     48.87 o 
   3   6   5      349.39      339.27      6.89 o 
   4   6   5      522.15      603.74     10.41 o 
   5   6   5     3526.67     3548.96     68.94 o 
   6   6   5       23.09       17.87      2.99 o 
   7   6   5       41.42       59.64      4.95 o 
   8   6   5      969.18      944.99     15.87 o 
   9   6   5      369.88      338.33      8.13 o 
  10   6   5      428.16      394.57      9.00 o 
  11   6   5       56.76       70.21      5.78 o 
  12   6   5       59.07       68.53      4.32 o 
 -10   7   5      253.00      244.52      7.55 o 
  -9   7   5      164.08      154.86      5.63 o 
  -8   7   5      154.20      157.79      5.31 o 
  -7   7   5      223.43      209.58      6.04 o 
  -6   7   5      440.61      428.55     15.21 o 
  -5   7   5      307.32      313.65      5.61 o 
  -4   7   5        2.25        1.26      1.20 o 
  -3   7   5     1732.16     1839.29     28.98 o 
  -2   7   5       47.56       64.83      2.29 o 
  -1   7   5        4.57        2.73      0.88 o 
   0   7   5       46.39       38.35      2.58 o 
   1   7   5      734.27      714.97     11.76 o 
   2   7   5        1.25        3.80      1.36 o 
   3   7   5        0.11        1.58      1.31 o 
   4   7   5       29.00       24.61      2.10 o 
   5   7   5      412.05      396.23      8.13 o 
   6   7   5      298.60      264.71      9.51 o 
   7   7   5     1311.84     1289.88     29.35 o 
   8   7   5       45.82       62.67      6.02 o 
   9   7   5        2.43        2.96      3.01 o 
  10   7   5      909.83      897.73     25.94 o 
  11   7   5      255.72      259.22      7.42 o 
  12   7   5       22.12       21.35      3.05 o 
  -9   8   5      350.44      340.62     26.73 o 
  -8   8   5       13.73       15.17      2.56 o 
  -7   8   5       14.06       16.05      2.66 o 
  -6   8   5      205.65      200.73      6.45 o 
  -5   8   5        5.91        3.80      1.42 o 
  -4   8   5      709.10      717.27      9.79 o 
  -3   8   5      222.22      215.47      3.86 o 
  -2   8   5      269.81      252.24      7.32 o 
  -1   8   5      125.96      109.80      6.74 o 
   0   8   5      486.10      513.03      9.56 o 
   1   8   5      397.56      366.20     10.11 o 
   2   8   5     1427.26     1382.53     20.59 o 
   3   8   5     1220.19     1211.60     18.46 o 
   4   8   5      445.69      468.08      9.12 o 
   5   8   5       84.85       92.81      3.94 o 
   6   8   5       13.46       10.95      2.03 o 
   7   8   5      958.79      948.26     23.42 o 
   8   8   5     2191.19     2111.09     45.13 o 
   9   8   5        5.02        4.57      2.20 o 
  10   8   5       27.38       31.66      3.54 o 
  11   8   5      444.21      457.57     10.37 o 
  12   8   5      101.60      102.34      8.06 o 
  -9   9   5       63.93       58.50      4.00 o 
  -8   9   5       42.88       45.48      3.46 o 
  -7   9   5       68.15       69.96      3.43 o 
  -6   9   5       20.66       18.35      2.01 o 
  -5   9   5        9.49       12.56      3.09 o 
  -4   9   5       21.66       19.35      2.55 o 
  -3   9   5      274.85      273.81      7.07 o 
  -2   9   5      169.51      191.05      5.73 o 
  -1   9   5       24.10       29.07      4.16 o 
   0   9   5       12.58        8.37      2.62 o 
   1   9   5       90.27       83.93      3.75 o 
   2   9   5      841.83      809.80     18.77 o 
   3   9   5       47.37       41.93      2.93 o 
   4   9   5        3.74        5.12      1.69 o 
   5   9   5     1533.07     1470.01     22.32 o 
   6   9   5        5.28        4.51      2.24 o 
   7   9   5      254.28      275.93     11.09 o 
   8   9   5     2135.24     2094.11     45.43 o 
   9   9   5      271.48      263.77     11.26 o 
  10   9   5       42.39       43.97      3.60 o 
  11   9   5       12.62        8.71      2.82 o 
  -8  10   5        0.24       -1.47      2.29 o 
  -7  10   5       38.10       32.00      3.36 o 
  -6  10   5      184.16      199.62      7.87 o 
  -5  10   5      244.25      254.03     12.82 o 
  -4  10   5      142.31      133.18     11.60 o 
  -3  10   5      230.23      221.88     10.64 o 
  -2  10   5      221.70      234.29      6.64 o 
  -1  10   5        2.06        3.97      1.92 o 
   0  10   5       10.98        6.67      2.02 o 
   1  10   5        4.93        2.81      1.82 o 
   2  10   5        8.75        9.67      2.02 o 
   3  10   5       21.38       10.94      2.43 o 
   4  10   5      164.30      185.32      5.76 o 
   5  10   5      348.07      332.93     10.90 o 
   6  10   5       39.97       45.16      4.99 o 
   7  10   5       55.84       55.19      3.69 o 
   8  10   5       10.55       20.48      4.48 o 
   9  10   5       71.69       78.11      7.08 o 
  10  10   5      190.73      209.59     10.62 o 
  11  10   5       93.90       73.78      4.69 o 
  -7  11   5       13.92       16.91      3.56 o 
  -6  11   5       71.80       70.29      4.38 o 
  -5  11   5        0.00       -0.59      2.20 o 
  -4  11   5       28.64       21.61      3.20 o 
  -3  11   5       76.18       82.60      4.48 o 
  -2  11   5       82.44       73.02      4.10 o 
  -1  11   5       42.97       43.06      3.26 o 
   0  11   5      116.64      118.14      4.81 o 
   1  11   5        0.92        0.20      2.54 o 
   2  11   5      772.22      707.53     13.12 o 
   3  11   5      139.42      138.46      5.15 o 
   4  11   5      199.27      200.37      6.24 o 
   5  11   5       16.67       15.45      2.62 o 
   6  11   5      212.63      232.28      7.00 o 
   7  11   5      515.35      546.77     11.56 o 
   8  11   5      268.83      270.47     11.86 o 
   9  11   5       27.35       24.79      4.99 o 
  10  11   5       94.98      108.57      8.36 o 
  -6  12   5        1.46        3.71      3.56 o 
  -5  12   5        5.57       13.19      2.85 o 
  -4  12   5       10.43        7.03      4.27 o 
  -3  12   5      177.19      184.98     15.34 o 
  -2  12   5        1.32        2.70      2.24 o 
  -1  12   5       24.02       23.56      2.80 o 
   0  12   5        7.32        8.90      2.58 o 
   1  12   5        0.01       -2.76      1.84 o 
   2  12   5       54.81       47.04      4.61 o 
   3  12   5       43.86       61.22      7.32 o 
   4  12   5        0.11       -0.52      1.90 o 
   5  12   5      180.49      170.92      6.09 o 
   6  12   5       56.84       58.78      3.97 o 
   7  12   5      146.99      143.39      6.66 o 
   8  12   5      867.05      887.93     16.55 o 
   9  12   5       77.94       83.49      7.81 o 
  -4  13   5       10.03        6.14      2.68 o 
  -3  13   5       27.83       27.23      2.83 o 
  -2  13   5       87.30      107.88      5.89 o 
  -1  13   5        2.11        4.25      2.35 o 
   0  13   5        0.08       -0.93      2.19 o 
   1  13   5       42.75       46.43      3.62 o 
   2  13   5        0.76        4.05      2.28 o 
   3  13   5       42.87       44.09      3.56 o 
   4  13   5       12.47        9.50      2.46 o 
   5  13   5      133.75      139.97      5.79 o 
   6  13   5        0.57        0.74      2.23 o 
   7  13   5       35.12       36.23      3.68 o 
   8  13   5       85.51      103.22      5.55 o 
  -2  14   5       14.43       17.94      3.19 o 
  -1  14   5        6.62       10.25      2.96 o 
   0  14   5        0.41        1.79      2.39 o 
   1  14   5       12.09        8.11      2.74 o 
   2  14   5       77.86       73.66      4.73 o 
   3  14   5        0.19        0.25      2.34 o 
   4  14   5        0.97       -1.41      2.12 o 
   5  14   5       76.44       84.64      4.98 o 
   6  14   5       83.80       95.78      5.87 o 
  -2 -12   6       21.47       13.22      4.14 o 
  -1 -12   6       16.17       17.87      4.52 o 
   0 -12   6       32.10       42.53      3.97 o 
  -5 -11   6        0.37        1.92      2.26 o 
  -4 -11   6        0.66        0.86      2.56 o 
  -3 -11   6       18.34       27.00      5.10 o 
  -2 -11   6       22.55       16.25      4.22 o 
  -1 -11   6       47.15       50.21      5.89 o 
   0 -11   6        3.14        5.14      2.37 o 
   1 -11   6        0.97       -1.57      2.08 o 
   2 -11   6       16.09       16.45      3.09 o 
   3 -11   6        0.16       -1.78      3.18 o 
   4 -11   6        3.57       -0.56      2.50 o 
  -7 -10   6       83.70       88.30      5.87 o 
  -6 -10   6       39.26       45.59      3.75 o 
  -5 -10   6       16.72        9.20      2.49 o 
  -4 -10   6       15.94       17.88      2.74 o 
  -3 -10   6       11.34        5.09      2.18 o 
  -2 -10   6        8.06       10.37      3.54 o 
  -1 -10   6       46.92       47.78      3.69 o 
   0 -10   6       20.63       22.99      3.11 o 
   1 -10   6        3.42        5.90      1.65 o 
   2 -10   6       13.01       20.89      2.16 o 
   3 -10   6        2.95        2.36      1.83 o 
   4 -10   6        5.00        6.42      1.83 o 
   5 -10   6        0.07       -0.07      1.87 o 
  -8  -9   6       31.63       29.09      4.61 o 
  -7  -9   6        0.18        0.31      2.12 o 
  -6  -9   6       36.01       42.96      3.86 o 
  -5  -9   6       50.78       55.57      3.69 o 
  -4  -9   6       40.37       33.12      2.39 o 
  -3  -9   6        0.90        1.00      1.49 o 
  -2  -9   6      189.22      175.41     15.61 o 
  -1  -9   6      135.38      144.91      6.52 o 
   0  -9   6        3.50        6.61      1.62 o 
   1  -9   6       16.78       15.54      3.00 o 
   2  -9   6       51.14       47.75      2.70 o 
   3  -9   6        8.56        5.46      1.68 o 
   4  -9   6       81.38       81.09      4.05 o 
   5  -9   6        6.73        8.13      2.18 o 
   6  -9   6       39.61       41.70      3.37 o 
   7  -9   6      120.47      122.90      7.51 o 
  -9  -8   6        0.10        1.40      2.38 o 
  -8  -8   6        2.44        0.70      4.46 o 
  -7  -8   6      107.77      112.46      4.98 o 
  -6  -8   6       57.85       65.75      3.20 o 
  -5  -8   6        3.20        2.25      1.51 o 
  -4  -8   6       15.15       15.20      1.91 o 
  -3  -8   6        0.36       -0.53      1.28 o 
  -2  -8   6       20.65       16.36      1.86 o 
  -1  -8   6       38.63       41.41      2.40 o 
   0  -8   6        8.47       11.33      1.68 o 
   1  -8   6      103.48       83.09      3.13 o 
   2  -8   6      132.51      152.80      4.24 o 
   3  -8   6       78.34       68.93      3.15 o 
   4  -8   6       48.13       37.78      2.85 o 
   5  -8   6       17.18       16.67      2.71 o 
   6  -8   6       67.52       71.36      3.99 o 
   7  -8   6       50.70       42.41      3.34 o 
   8  -8   6      254.74      232.47      7.06 o 
 -10  -7   6       62.96       66.84      3.52 o 
  -9  -7   6        3.02        4.78      1.91 o 
  -8  -7   6       35.12       25.81      2.73 o 
  -7  -7   6      164.70      170.08      3.84 o 
  -6  -7   6        2.48        1.42      1.15 o 
  -5  -7   6        4.44        7.58      1.56 o 
  -4  -7   6      178.20      175.46      4.33 o 
  -3  -7   6       11.26       17.86      2.96 o 
  -2  -7   6        0.18       -0.12      1.06 o 
  -1  -7   6      738.92      707.02      8.50 o 
   0  -7   6        2.86        8.34      1.48 o 
   1  -7   6       25.66       27.41      1.96 o 
   2  -7   6        0.15       -0.93      1.24 o 
   3  -7   6       13.83       14.98      1.77 o 
   4  -7   6        2.02        0.70      1.94 o 
   5  -7   6       43.18       37.75      2.88 o 
   6  -7   6        0.08       -1.00      1.66 o 
   7  -7   6       50.94       48.08      3.47 o 
   8  -7   6       62.25       50.59      3.88 o 
   9  -7   6       72.64       72.73      4.57 o 
 -10  -6   6      161.10      154.61      4.80 o 
  -9  -6   6       73.11       63.59      3.28 o 
  -8  -6   6       24.03       19.05      2.12 o 
  -7  -6   6      148.33      157.50      4.05 o 
  -6  -6   6      337.72      338.15      4.75 o 
  -5  -6   6       81.78       90.50      3.12 o 
  -4  -6   6       39.09       32.34      1.96 o 
  -3  -6   6      335.30      331.43      5.83 o 
  -2  -6   6      815.42      839.07      9.43 o 
  -1  -6   6       59.73       58.11      2.25 o 
   0  -6   6        1.01        1.51      1.02 o 
   1  -6   6      108.62      106.66      3.18 o 
   2  -6   6       88.93       91.77      3.07 o 
   3  -6   6       30.74       26.05      2.73 o 
   4  -6   6      208.61      209.42      5.50 o 
   5  -6   6       10.40        9.02      1.90 o 
   6  -6   6        0.86       -0.52      1.72 o 
   7  -6   6      404.22      420.74      9.11 o 
   8  -6   6       25.59       36.26      3.28 o 
   9  -6   6       19.06       16.02      2.82 o 
 -11  -5   6        0.24        3.41      2.01 o 
 -10  -5   6       44.85       52.82      3.14 o 
  -9  -5   6       20.46       14.49      2.06 o 
  -8  -5   6        5.74        4.96      1.63 o 
  -7  -5   6       36.74       36.58      2.32 o 
  -6  -5   6      239.84      249.83      3.91 o 
  -5  -5   6        4.95        7.49      1.18 o 
  -4  -5   6      103.95      106.33      3.30 o 
  -3  -5   6      250.29      263.08      6.17 o 
  -2  -5   6      499.40      559.84      6.74 o 
  -1  -5   6      287.07      276.61      4.18 o 
   0  -5   6        0.08        0.68      0.74 o 
   1  -5   6      816.25      775.29      9.33 o 
   2  -5   6      397.88      428.57      6.71 o 
   3  -5   6      863.57      807.55     12.70 o 
   4  -5   6      212.52      187.25      8.28 o 
   5  -5   6       26.23       24.23      3.22 o 
   6  -5   6        2.75        2.85      1.78 o 
   7  -5   6      534.23      531.50     19.20 o 
   8  -5   6      578.47      580.32     13.67 o 
   9  -5   6      122.38      117.49     10.17 o 
  10  -5   6       14.29       20.69      2.99 o 
 -11  -4   6        0.23       -1.99      1.75 o 
 -10  -4   6        0.81        1.99      1.70 o 
  -9  -4   6       18.23       21.58      2.21 o 
  -8  -4   6      243.66      242.53      5.29 o 
  -7  -4   6        3.01        4.31      1.46 o 
  -6  -4   6      263.69      250.78      7.10 o 
  -5  -4   6      114.76      116.41      3.16 o 
  -4  -4   6      209.80      182.20      3.85 o 
  -3  -4   6      135.84      140.04      5.82 o 
  -2  -4   6       44.54       64.54      3.28 o 
  -1  -4   6     1329.63     1358.81     15.19 o 
   0  -4   6       21.39       16.62      0.99 o 
   1  -4   6      539.44      506.99      5.43 o 
   2  -4   6     1397.79     1322.85     14.66 o 
   3  -4   6       18.93       11.98      1.72 o 
   4  -4   6       61.84       64.58      3.41 o 
   5  -4   6      324.68      318.06      8.92 o 
   6  -4   6       22.06       22.40      2.29 o 
   7  -4   6        1.07        1.32      1.77 o 
   8  -4   6      578.07      561.38     12.97 o 
   9  -4   6      146.00      161.99      5.72 o 
  10  -4   6       21.71       19.45      2.91 o 
  11  -4   6        2.26        0.22      2.22 o 
 -11  -3   6      281.50      283.21      6.39 o 
 -10  -3   6      194.07      191.06      5.83 o 
  -9  -3   6        0.89       -1.92      1.49 o 
  -8  -3   6       60.24       70.91      3.43 o 
  -7  -3   6     1359.10     1301.26     16.02 o 
  -6  -3   6      576.17      587.90     10.62 o 
  -5  -3   6       74.94       81.60      2.26 o 
  -4  -3   6      195.17      193.93      3.82 o 
  -3  -3   6      856.37      939.41     10.00 o 
  -2  -3   6      247.56      300.95      4.74 o 
  -1  -3   6       71.69       77.31      2.02 o 
   0  -3   6        7.62        8.18      0.78 o 
   1  -3   6      405.55      366.70      4.56 o 
   2  -3   6      175.48      159.96      3.50 o 
   3  -3   6       78.35      100.14     17.09 o 
   4  -3   6      148.69      164.14      4.71 o 
   5  -3   6      261.97      282.22      6.17 o 
   6  -3   6       25.14       22.55      2.16 o 
   7  -3   6      436.80      422.10     12.24 o 
   8  -3   6      127.40      133.16      4.91 o 
   9  -3   6       99.55       89.01      4.34 o 
  10  -3   6        0.59       -1.87      1.81 o 
  11  -3   6       16.07       17.84      2.79 o 
 -11  -2   6       12.10        5.89      2.69 o 
 -10  -2   6       59.46       66.37      5.53 o 
  -9  -2   6      204.57      188.17      4.79 o 
  -8  -2   6       47.64       54.62      2.90 o 
  -7  -2   6       93.05       90.61      6.65 o 
  -6  -2   6      941.37      961.31     12.24 o 
  -5  -2   6      130.22      109.50      5.04 o 
  -4  -2   6       15.87       28.64      2.23 o 
  -3  -2   6       22.03       11.65      1.94 o 
  -2  -2   6     6315.31     6856.49     61.72 o 
  -1  -2   6      927.44      961.65     11.04 o 
   0  -2   6        1.72        0.60      0.58 o 
   1  -2   6     1160.56     1091.87     10.66 o 
   2  -2   6     6370.59     6847.86     99.31 o 
   3  -2   6     1426.15     1476.22     19.98 o 
   4  -2   6      546.05      502.32      8.58 o 
   5  -2   6      345.17      327.16      7.70 o 
   6  -2   6       10.88       12.34      1.82 o 
   7  -2   6     1249.77     1143.17     17.22 o 
   8  -2   6      112.30      129.10      4.67 o 
   9  -2   6      118.58      125.46      4.72 o 
  10  -2   6        0.79       -1.75      2.13 o 
  11  -2   6       14.05       16.03      3.24 o 
  12  -2   6       64.95       67.52      4.54 o 
 -11  -1   6       22.31       26.43      2.58 o 
 -10  -1   6       76.40       91.20      3.63 o 
  -9  -1   6      147.33      153.34      4.37 o 
  -8  -1   6      599.58      672.87      9.88 o 
  -7  -1   6        1.25        2.61      1.45 o 
  -6  -1   6      575.22      578.07      8.34 o 
  -5  -1   6      879.79      875.75     13.47 o 
  -4  -1   6      192.66      179.34      4.54 o 
  -3  -1   6      310.62      343.24      6.42 o 
  -2  -1   6       11.74       20.21      3.58 o 
  -1  -1   6      845.57      978.61     13.57 o 
   0  -1   6      171.68      210.60      3.42 o 
   1  -1   6        1.29        0.21      0.64 o 
   2  -1   6      324.16      329.66      4.94 o 
   3  -1   6      801.81      946.56     13.54 o 
   4  -1   6     1331.98     1311.58     18.09 o 
   6  -1   6        9.24        8.30      3.46 o 
   7  -1   6      248.47      247.13      6.06 o 
   8  -1   6     2971.26     2895.31     38.20 o 
   9  -1   6       10.90       23.16      8.51 o 
  10  -1   6       22.22       19.06      2.58 o 
  11  -1   6       50.69       57.85      3.75 o 
  12  -1   6      115.30      109.89      5.31 o 
 -11   0   6      132.57      139.93      4.57 o 
 -10   0   6       29.08       32.20      2.49 o 
  -9   0   6       43.38       35.54      2.39 o 
  -8   0   6      258.86      259.39      6.32 o 
  -7   0   6      931.41      916.45     12.09 o 
  -6   0   6       22.51       12.62      1.53 o 
  -5   0   6      157.14      111.89      3.00 o 
  -4   0   6      298.18      259.69      4.52 o 
  -3   0   6       88.22       54.30      2.41 o 
  -2   0   6      193.05      235.43      6.59 o 
  -1   0   6      491.78      568.53      7.01 o 
   0   0   6      416.31      417.80      4.30 o 
   1   0   6     1068.63     1085.94     12.18 o 
   2   0   6       80.49       75.81      2.71 o 
   3   0   6       77.13       87.14      4.98 o 
   4   0   6        7.09       32.01      2.31 o 
   5   0   6      531.25      566.92      7.50 o 
   6   0   6       91.28       88.85      2.93 o 
   7   0   6       80.76       87.46      3.62 o 
   8   0   6      131.29      143.25      4.74 o 
   9   0   6      580.49      561.92     22.67 o 
  10   0   6        2.14        2.79      1.94 o 
  11   0   6        0.83        1.57      1.85 o 
  12   0   6        0.11       -1.86      2.09 o 
 -11   1   6      101.41       85.54      4.62 o 
 -10   1   6      125.40      120.97      4.08 o 
  -9   1   6       19.07       25.44      2.22 o 
  -8   1   6      179.62      203.56      4.73 o 
  -7   1   6     1530.37     1463.80     19.47 o 
  -6   1   6     2051.04     2091.42     28.60 o 
  -5   1   6      154.67      133.20      5.00 o 
  -4   1   6       16.49       10.89      1.24 o 
  -3   1   6     2216.37     2399.32     32.25 o 
  -2   1   6     3247.05     3662.32     47.52 o 
  -1   1   6      921.76     1015.60     20.03 o 
   0   1   6      103.99      144.88      2.41 o 
   1   1   6        0.28        6.21      0.86 o 
   2   1   6     5382.91     6024.05     52.85 o 
   3   1   6      241.18      268.32      4.19 o 
   4   1   6     1092.24     1042.02     12.08 o 
   5   1   6     1848.43     1702.18     22.21 o 
   6   1   6      166.86      146.61      5.28 o 
   7   1   6     1627.91     1524.27     21.31 o 
   8   1   6      182.13      166.16      4.03 o 
   9   1   6       95.80       96.34      3.30 o 
  10   1   6       91.29       78.85      3.24 o 
  11   1   6      114.56      108.01      8.36 o 
  12   1   6        0.95        1.94      2.00 o 
 -11   2   6        1.89        4.54      2.39 o 
 -10   2   6       18.18       18.59      2.62 o 
  -9   2   6        5.14        3.93      2.01 o 
  -8   2   6      444.18      436.20      8.92 o 
  -7   2   6       12.18       16.30      3.82 o 
  -6   2   6      883.29      882.25     13.98 o 
  -5   2   6      784.94      775.99     12.37 o 
  -4   2   6      227.52      231.12      5.12 o 
  -3   2   6     1494.09     1508.49     16.50 o 
  -2   2   6     5501.00     5779.56     72.80 o 
  -1   2   6     1455.04     1777.92     34.98 o 
   0   2   6       65.63       96.29      2.60 o 
   1   2   6      785.55      840.23      9.75 o 
   2   2   6     2790.27     2882.52     26.00 o 
   3   2   6     3782.29     4385.21     38.94 o 
   4   2   6     1591.97     1706.80     18.69 o 
   5   2   6      117.55      104.45      6.90 o 
   6   2   6      205.13      202.94      3.92 o 
   7   2   6      434.62      413.78      6.44 o 
   8   2   6     2125.77     2085.00     23.48 o 
   9   2   6        3.02        3.79      1.36 o 
  10   2   6       21.30       23.78      2.06 o 
  11   2   6       28.79       28.00      2.26 o 
  12   2   6       74.03       72.21      4.14 o 
 -11   3   6        0.34        4.72      2.79 o 
 -10   3   6       26.16       25.73      2.86 o 
  -9   3   6        4.67        0.15      1.91 o 
  -8   3   6      423.31      378.12      8.25 o 
  -7   3   6       42.88       55.55      3.44 o 
  -6   3   6        0.92        2.37      1.50 o 
  -5   3   6       17.27       16.60      2.52 o 
  -4   3   6      458.06      449.62      8.00 o 
  -3   3   6      414.47      347.89      6.90 o 
  -2   3   6      879.09      834.77     25.13 o 
  -1   3   6      264.36      296.53      8.11 o 
   0   3   6       58.95       52.43      3.24 o 
   1   3   6     1815.29     1908.77     25.58 o 
   2   3   6      265.46      261.21      5.05 o 
   3   3   6       80.37      105.15      3.09 o 
   4   3   6      736.78      901.37     13.70 o 
   5   3   6      250.94      253.57      5.60 o 
   6   3   6       30.11       32.15      2.56 o 
   7   3   6     1260.82     1236.14     14.77 o 
   8   3   6      913.71      920.83     11.91 o 
   9   3   6      687.15      678.64      9.62 o 
  10   3   6      132.29      146.88      4.06 o 
  11   3   6      147.57      143.06      4.73 o 
  12   3   6       41.95       36.29      2.67 o 
 -11   4   6      122.18      132.48      5.95 o 
 -10   4   6       73.84       75.27      4.38 o 
  -9   4   6      139.41      123.15      5.84 o 
  -8   4   6      397.10      376.54      8.39 o 
  -7   4   6     2009.09     1973.37     39.89 o 
  -6   4   6      834.99      771.56     12.72 o 
  -5   4   6        2.15        2.24      1.33 o 
  -4   4   6        4.69        2.84      1.37 o 
  -3   4   6      916.40      961.15     11.41 o 
  -2   4   6        4.24        2.54      0.92 o 
  -1   4   6      137.82      150.55      5.63 o 
   0   4   6      356.34      355.54      6.42 o 
   1   4   6      961.63     1069.82     15.45 o 
   2   4   6      317.63      382.09      4.55 o 
   3   4   6      200.74      216.52      3.55 o 
   4   4   6      145.60      128.88      6.16 o 
   5   4   6     1649.23     1640.17     23.30 o 
   6   4   6       83.01       73.14      3.24 o 
   7   4   6      560.42      519.86      9.77 o 
   8   4   6      767.64      775.42     13.32 o 
   9   4   6      192.96      197.23      5.44 o 
  10   4   6      133.14      139.05      4.00 o 
  11   4   6      248.72      248.16      5.50 o 
  12   4   6       14.90       12.51      2.04 o 
 -10   5   6        2.34        1.31      2.14 o 
  -9   5   6       29.60       32.34      3.54 o 
  -8   5   6       53.94       41.99      3.18 o 
  -7   5   6      385.78      398.00      8.50 o 
  -6   5   6      855.36      790.00     13.09 o 
  -5   5   6       23.62       16.54      1.49 o 
  -4   5   6        0.52        6.24      1.50 o 
  -3   5   6      120.16      143.49      4.63 o 
  -2   5   6     5272.22     5512.91     68.50 o 
  -1   5   6     2526.51     2811.04     50.82 o 
   0   5   6      178.04      151.23      3.95 o 
   1   5   6     1549.39     1542.54     21.95 o 
   2   5   6     3814.53     4152.94     37.20 o 
   3   5   6     3928.89     4198.50     60.24 o 
   4   5   6      198.55      172.72      3.92 o 
   5   5   6      277.38      263.74      8.62 o 
   6   5   6        0.58       -1.71      1.14 o 
   7   5   6      138.90      143.44      3.57 o 
   8   5   6      109.32      111.96      5.55 o 
   9   5   6        0.38        1.33      1.75 o 
  10   5   6       12.89        8.68      2.31 o 
  11   5   6       25.62       30.63      4.86 o 
  12   5   6        0.68        1.29      2.24 o 
 -10   6   6        3.34        1.29      2.31 o 
  -9   6   6       12.73       13.29      2.58 o 
  -8   6   6      175.04      157.45      5.45 o 
  -7   6   6       79.16       81.94      4.20 o 
  -6   6   6        0.38        0.07      1.41 o 
  -5   6   6      232.10      213.32      4.56 o 
  -4   6   6      711.16      725.77     11.87 o 
  -3   6   6       29.92       33.91      2.41 o 
  -2   6   6       53.44       57.08      2.22 o 
  -1   6   6       34.01       35.10      1.75 o 
   0   6   6        0.24        0.47      0.85 o 
   1   6   6      539.40      595.22     10.07 o 
   2   6   6      230.80      219.02      6.65 o 
   3   6   6     1331.95     1403.68     17.90 o 
   4   6   6     2435.92     2562.71     34.92 o 
   5   6   6        0.11        3.20      2.22 o 
   6   6   6       38.09       47.78      4.82 o 
   7   6   6     1032.57     1039.49     18.15 o 
   8   6   6      980.25      964.12     16.02 o 
   9   6   6      302.42      287.94      7.30 o 
  10   6   6       61.72       68.65      3.92 o 
  11   6   6       68.21       73.52      4.26 o 
  12   6   6       48.50       40.93      3.64 o 
 -10   7   6        0.93        2.13      2.22 o 
  -9   7   6      159.10      170.58      5.99 o 
  -8   7   6      345.33      310.64      7.83 o 
  -7   7   6      311.45      300.37      8.32 o 
  -6   7   6      156.56      160.70     12.88 o 
  -5   7   6        5.40        5.76      2.41 o 
  -4   7   6       39.87       50.70      3.82 o 
  -3   7   6        9.64       10.77      1.40 o 
  -2   7   6       35.01       40.32      2.07 o 
  -1   7   6       67.32       73.77      2.36 o 
   0   7   6      695.55      681.04      9.56 o 
   1   7   6      244.62      242.99      6.87 o 
   2   7   6       35.10       29.30      2.23 o 
   3   7   6      318.60      347.89      7.42 o 
   4   7   6      521.85      494.02     15.44 o 
   5   7   6      441.70      434.77      8.78 o 
   6   7   6      111.22      110.06      6.31 o 
   7   7   6      220.36      205.11      8.87 o 
   8   7   6      963.37      935.19     21.91 o 
   9   7   6      136.35      131.35      5.09 o 
  10   7   6       30.30       27.15      2.90 o 
  11   7   6       66.30       77.30      6.27 o 
  12   7   6       38.18       39.24      3.61 o 
  -9   8   6        6.16        4.48      2.53 o 
  -8   8   6       54.80       59.00      3.92 o 
  -7   8   6     1161.56     1180.85     18.74 o 
  -6   8   6      265.82      239.33      6.41 o 
  -5   8   6       63.07       71.78      4.56 o 
  -4   8   6        0.01       -1.76      1.17 o 
  -3   8   6      507.03      536.82      7.83 o 
  -2   8   6      612.46      571.76     10.65 o 
  -1   8   6      229.71      254.31      6.31 o 
   0   8   6       26.53       30.98      5.03 o 
   1   8   6      261.68      224.49      5.74 o 
   2   8   6     1331.68     1327.70     28.48 o 
   3   8   6      134.87      132.91      4.46 o 
   4   8   6      132.41      134.12      4.55 o 
   5   8   6      391.86      364.03     10.47 o 
   6   8   6      680.83      698.27     18.77 o 
   7   8   6      236.43      242.91      9.98 o 
   8   8   6      109.07      107.80      7.29 o 
   9   8   6       57.45       50.33      3.57 o 
  10   8   6        7.76        7.61      2.42 o 
  11   8   6       94.20      101.50      6.51 o 
  -8   9   6       32.83       31.52      3.25 o 
  -7   9   6        9.34       10.59      2.39 o 
  -6   9   6       72.03       72.55      3.24 o 
  -5   9   6      118.57       97.31      4.68 o 
  -4   9   6      126.75      122.29      4.81 o 
  -3   9   6        0.13        1.59      1.93 o 
  -2   9   6      816.54      782.00     13.71 o 
  -1   9   6      366.49      377.50      8.33 o 
   0   9   6        2.39        1.45      1.59 o 
   1   9   6        5.49        5.97      1.82 o 
   2   9   6      346.38      360.14      7.96 o 
   3   9   6     1613.67     1679.56     24.84 o 
   4   9   6      565.03      516.93     10.24 o 
   5   9   6      109.89      133.17      4.93 o 
   6   9   6      171.25      202.53      6.10 o 
   7   9   6       12.13       13.14      4.27 o 
   8   9   6      107.03      102.09      7.38 o 
   9   9   6      112.50      131.18      7.89 o 
  10   9   6        1.74        3.73      2.34 o 
  11   9   6        0.57        2.03      2.73 o 
  -7  10   6       31.28       34.71      3.67 o 
  -6  10   6       74.90       89.49      5.82 o 
  -5  10   6       76.06       72.10      4.33 o 
  -4  10   6       65.75       75.10      4.27 o 
  -3  10   6       84.07       73.84      3.58 o 
  -2  10   6       13.78       14.18      2.47 o 
  -1  10   6      182.91      178.24      5.71 o 
   0  10   6       82.12       91.13      4.24 o 
   1  10   6        1.06       -2.53      1.69 o 
   2  10   6      117.87      125.57      4.85 o 
   3  10   6      518.48      492.96     11.28 o 
   4  10   6        0.87        2.07      1.83 o 
   5  10   6        5.69        2.12      1.95 o 
   6  10   6      315.06      296.95      7.70 o 
   7  10   6      840.66      780.17     21.46 o 
   8  10   6      398.03      379.64     13.74 o 
   9  10   6       53.18       35.28      5.03 o 
  10  10   6      128.39      122.83      5.63 o 
  -7  11   6      390.32      410.25     10.35 o 
  -6  11   6       28.11       24.21      3.19 o 
  -5  11   6       11.77       10.75      2.67 o 
  -4  11   6       15.23       21.56      5.95 o 
  -3  11   6       44.86       42.42      2.91 o 
  -2  11   6        5.57        1.78      2.08 o 
  -1  11   6        3.70        0.40      2.14 o 
   0  11   6      329.20      335.19      8.21 o 
   1  11   6        0.69        2.04      1.96 o 
   2  11   6       92.09       84.30      4.25 o 
   3  11   6       45.84       44.57      3.65 o 
   4  11   6       18.51       17.52      2.48 o 
   5  11   6      239.04      212.76      6.59 o 
   6  11   6      270.21      274.71      7.79 o 
   7  11   6       59.03       73.46      5.87 o 
   8  11   6      336.43      359.33     13.91 o 
   9  11   6       99.96       97.91      7.89 o 
  10  11   6        0.09       -1.32      3.67 o 
  -5  12   6        0.02       -1.29      2.32 o 
  -4  12   6        2.36       -0.78      2.77 o 
  -3  12   6       35.26       40.29      2.99 o 
  -2  12   6      266.21      278.72      7.87 o 
  -1  12   6      105.71      110.68      5.16 o 
   0  12   6        3.83        5.55      2.26 o 
   1  12   6       65.18       70.89      4.65 o 
   2  12   6      122.17      113.39      5.08 o 
   3  12   6      363.94      380.50      9.25 o 
   4  12   6       12.53        4.54      2.27 o 
   5  12   6        7.15        8.40      2.51 o 
   6  12   6        5.67        4.54      2.64 o 
   7  12   6       67.52       69.08      4.47 o 
   8  12   6        4.07        7.04      3.97 o 
   9  12   6        4.64       11.22      4.27 o 
  -4  13   6       37.85       31.69      3.60 o 
  -3  13   6       39.96       37.02      4.24 o 
  -2  13   6       41.05       48.12      4.37 o 
  -1  13   6        5.01        2.90      2.31 o 
   0  13   6       13.85       14.96      2.78 o 
   1  13   6        5.08        2.70      2.27 o 
   2  13   6      120.49      115.65      5.22 o 
   3  13   6      272.66      270.35      7.96 o 
   4  13   6       57.67       62.67      4.19 o 
   5  13   6       93.10       97.64      9.13 o 
   6  13   6       34.40       27.40      8.06 o 
   7  13   6      200.07      193.02      7.05 o 
  -2  14   6        1.28       -1.83      2.56 o 
  -1  14   6        2.84       -0.07      2.75 o 
   0  14   6      130.87      148.39      6.28 o 
   1  14   6        0.03        0.37      2.42 o 
   2  14   6        0.06        0.80      2.36 o 
   3  14   6       66.32       70.51      4.63 o 
   4  14   6        0.25        2.49      2.39 o 
   5  14   6       55.55       51.99      4.15 o 
   6  14   6        0.10        2.80      2.62 o 
  -3 -11   7       38.75       26.96      4.86 o 
  -2 -11   7       32.38       28.20      5.12 o 
  -1 -11   7       49.51       53.58      6.10 o 
   0 -11   7       22.16       20.52      4.61 o 
   1 -11   7        0.01        0.19      3.86 o 
   2 -11   7        4.13        1.64      2.50 o 
  -6 -10   7       13.29        8.79      2.59 o 
  -5 -10   7       13.33       17.42      2.91 o 
  -4 -10   7       18.86       20.75      2.84 o 
  -3 -10   7       10.93       11.07      2.92 o 
  -2 -10   7       38.19       31.87      4.99 o 
  -1 -10   7       87.25       93.68      7.25 o 
   0 -10   7       24.09       20.99      3.01 o 
   1 -10   7       12.78       19.44      3.55 o 
   2 -10   7        3.91        4.62      1.81 o 
   3 -10   7       27.80       35.16      2.70 o 
   4 -10   7       54.75       81.36      4.59 o 
  -7  -9   7       28.42       23.55      4.31 o 
  -6  -9   7        4.75        7.06      2.29 o 
  -5  -9   7       43.99       31.55      3.12 o 
  -4  -9   7       71.63       79.13      3.45 o 
  -3  -9   7      229.78      228.67      8.51 o 
  -2  -9   7        5.71        6.95      1.75 o 
  -1  -9   7        2.94        2.52      1.83 o 
   0  -9   7        6.32        8.51      1.77 o 
   1  -9   7      336.86      350.62      6.76 o 
   2  -9   7      201.74      192.91      5.01 o 
   3  -9   7        0.10        1.51      1.60 o 
   4  -9   7       15.62       16.70      2.49 o 
   5  -9   7       47.30       45.15      3.33 o 
   6  -9   7       21.75       28.16      3.13 o 
  -8  -8   7       52.38       42.58      5.08 o 
  -7  -8   7        1.67        0.04      1.92 o 
  -6  -8   7       12.76       14.08      1.68 o 
  -5  -8   7       41.81       37.45      2.50 o 
  -4  -8   7       13.84        9.48      1.79 o 
  -3  -8   7      106.84      107.49      3.63 o 
  -2  -8   7        5.58        6.23      1.61 o 
  -1  -8   7      179.67      189.48      5.22 o 
   0  -8   7      228.03      222.60      6.34 o 
   1  -8   7        1.61        2.73      1.92 o 
   2  -8   7      707.57      720.75     10.68 o 
   3  -8   7      167.13      156.14     11.67 o 
   4  -8   7       28.64       31.16      2.79 o 
   5  -8   7        7.45        4.88      1.99 o 
   6  -8   7      108.45      118.80      5.01 o 
   7  -8   7       65.96       79.80      4.56 o 
  -9  -7   7       44.21       49.86      2.97 o 
  -8  -7   7      266.48      245.77      5.62 o 
  -7  -7   7       21.22       25.53      2.58 o 
  -6  -7   7       17.23       17.09      1.69 o 
  -5  -7   7       39.10       47.98      2.61 o 
  -4  -7   7       13.17       21.76      2.74 o 
  -3  -7   7        3.24        2.11      1.45 o 
  -2  -7   7      377.27      398.37      6.93 o 
  -1  -7   7      445.78      463.56      6.99 o 
   0  -7   7       88.25       78.16      3.09 o 
   1  -7   7       18.27       26.27      1.99 o 
   2  -7   7       12.75       11.34      1.73 o 
   3  -7   7        8.77        6.37      1.84 o 
   4  -7   7       73.46       87.36      6.08 o 
   5  -7   7        7.95        3.18      2.05 o 
   6  -7   7       11.71       10.56      2.42 o 
   7  -7   7      131.40      144.30      5.48 o 
   8  -7   7        1.56       -2.55      1.97 o 
  -9  -6   7      119.59      133.37      4.16 o 
  -8  -6   7      166.44      183.01      4.20 o 
  -7  -6   7      114.12      107.82      4.14 o 
  -6  -6   7       40.53       41.17      2.07 o 
  -5  -6   7      233.17      194.00      4.61 o 
  -4  -6   7      343.46      338.96      6.20 o 
  -3  -6   7      893.32      857.59     11.62 o 
  -2  -6   7       56.43       67.95      2.83 o 
  -1  -6   7      597.17      614.71      7.68 o 
   0  -6   7      458.72      491.31      5.79 o 
   1  -6   7     1004.51     1052.06     17.81 o 
   2  -6   7        1.96        4.90      1.74 o 
   3  -6   7       10.48       12.49      1.99 o 
   4  -6   7      653.17      646.60     11.36 o 
   5  -6   7      241.69      217.98      9.88 o 
   6  -6   7      103.96      105.85      4.56 o 
   7  -6   7        0.11       -0.16      1.78 o 
   8  -6   7        1.99       -1.29      3.07 o 
   9  -6   7      188.05      203.70      6.72 o 
 -10  -5   7        4.15        5.65      2.02 o 
  -9  -5   7      214.27      244.63      5.72 o 
  -8  -5   7       13.82       20.13      2.24 o 
  -7  -5   7       11.90        9.18      1.47 o 
  -6  -5   7       98.37      108.23      3.02 o 
  -5  -5   7       16.90       14.27      1.62 o 
  -4  -5   7        6.77       15.21      1.57 o 
  -3  -5   7      283.95      274.51      6.10 o 
  -2  -5   7        2.29        2.58      1.79 o 
  -1  -5   7      612.65      579.61      7.16 o 
   0  -5   7      533.57      537.38      6.61 o 
   1  -5   7      466.90      436.30      6.85 o 
   2  -5   7     3679.50     3647.26     46.39 o 
   3  -5   7      454.83      463.26      8.72 o 
   4  -5   7      123.65      134.08      4.57 o 
   5  -5   7      106.89       93.22      4.67 o 
   6  -5   7      109.59      109.57      4.34 o 
   7  -5   7      172.44      174.62      5.69 o 
   8  -5   7       17.66       17.69      2.56 o 
   9  -5   7      119.85      125.67      5.43 o 
  10  -5   7       39.53       41.26      3.54 o 
 -10  -4   7       26.22       27.30      2.59 o 
  -9  -4   7       14.45       17.55      2.15 o 
  -8  -4   7      332.12      351.36      6.71 o 
  -7  -4   7       91.64       89.13      3.28 o 
  -6  -4   7      281.75      283.97      5.50 o 
  -5  -4   7      252.77      258.65      4.34 o 
  -4  -4   7       11.03       11.98      1.19 o 
  -3  -4   7       97.59      110.09      3.11 o 
  -2  -4   7      376.02      383.58      6.21 o 
  -1  -4   7     1059.08     1098.46     11.51 o 
   0  -4   7      140.45      135.79      2.56 o 
   1  -4   7       60.65       53.40      1.86 o 
   2  -4   7      759.12      762.15     12.04 o 
   3  -4   7       37.63       45.33      2.76 o 
   4  -4   7       29.54       26.73      2.56 o 
   5  -4   7       65.54       58.81      4.54 o 
   6  -4   7      615.20      603.27     10.99 o 
   7  -4   7      442.82      464.89      9.51 o 
   8  -4   7       80.25       75.65      4.15 o 
   9  -4   7        0.19        1.42      2.07 o 
  10  -4   7       34.94       43.83      5.46 o 
 -11  -3   7       15.92       16.29      2.47 o 
 -10  -3   7       55.44       41.53      2.80 o 
  -9  -3   7      426.17      459.78      8.10 o 
  -8  -3   7      546.57      510.09      9.07 o 
  -7  -3   7        0.03        0.88      1.53 o 
  -6  -3   7       20.54       21.57      1.87 o 
  -5  -3   7        1.57        3.28      1.11 o 
  -4  -3   7      726.51      660.37      7.84 o 
  -3  -3   7      133.62      137.50      3.17 o 
  -2  -3   7      219.95      226.90      3.10 o 
  -1  -3   7     4108.77     4111.05     42.15 o 
   0  -3   7     1506.52     1490.26     17.48 o 
   1  -3   7      711.50      721.41     11.64 o 
   2  -3   7      118.45      137.82      5.58 o 
   3  -3   7        6.33        1.10      1.81 o 
   4  -3   7     2475.34     2278.25     30.22 o 
   5  -3   7       26.23       19.39      2.08 o 
   6  -3   7      431.31      405.54      8.26 o 
   7  -3   7      579.70      563.52     21.71 o 
   8  -3   7       66.94       81.31      6.57 o 
   9  -3   7      359.24      362.04      8.53 o 
  10  -3   7        2.81        1.49      2.11 o 
  11  -3   7       22.86       28.79      3.32 o 
 -11  -2   7       36.18       34.22      2.95 o 
 -10  -2   7        0.45       -0.23      1.65 o 
  -9  -2   7       25.28       29.50      2.33 o 
  -8  -2   7      550.52      547.68      8.74 o 
  -7  -2   7      308.81      314.12      7.75 o 
  -6  -2   7      549.89      542.56      8.18 o 
  -5  -2   7        9.44        9.35      1.35 o 
  -4  -2   7      338.70      299.07      6.29 o 
  -3  -2   7     3943.12     3800.42     50.49 o 
  -2  -2   7      760.49      797.34      9.96 o 
  -1  -2   7      157.14      150.52      3.18 o 
   0  -2   7       86.41       86.48      2.07 o 
   1  -2   7     2028.47     1963.12     18.26 o 
   2  -2   7     3949.97     4059.74     41.79 o 
   3  -2   7       55.04       56.14      5.20 o 
   4  -2   7      113.89      106.39      5.82 o 
   5  -2   7     1424.64     1321.32     18.91 o 
   6  -2   7       10.61       12.68      1.89 o 
   7  -2   7      296.79      270.73     12.05 o 
   8  -2   7        0.01       -0.58      2.60 o 
   9  -2   7      311.68      288.43      7.33 o 
  10  -2   7      232.09      249.75     11.75 o 
  11  -2   7       15.49       17.53      2.79 o 
 -11  -1   7      184.92      185.14      6.06 o 
 -10  -1   7        4.96        4.48      1.82 o 
  -9  -1   7      144.35      132.50      4.19 o 
  -8  -1   7       49.39       57.59      2.88 o 
  -7  -1   7      196.06      172.09      4.27 o 
  -6  -1   7      319.66      348.41      6.10 o 
  -5  -1   7      287.50      300.15      5.54 o 
  -4  -1   7        2.89        5.18      1.34 o 
  -3  -1   7        0.68        9.29      1.44 o 
  -2  -1   7      149.99      125.32     10.22 o 
  -1  -1   7     2405.93     2280.27     21.00 o 
   0  -1   7      507.35      503.54      5.77 o 
   1  -1   7      214.69      221.34      5.58 o 
   2  -1   7     6765.95     6607.68     77.63 o 
   3  -1   7      783.34      795.89      9.99 o 
   4  -1   7       62.44       54.92      4.84 o 
   5  -1   7       88.41      104.92      3.58 o 
   6  -1   7     1410.36     1335.57     26.66 o 
   7  -1   7      460.20      451.46      8.85 o 
   8  -1   7      103.97       93.36      4.04 o 
   9  -1   7      185.56      190.55      5.84 o 
  10  -1   7      129.72      137.79      5.23 o 
  11  -1   7        5.78        6.40      2.21 o 
 -11   0   7       26.67       34.76      2.79 o 
 -10   0   7       14.54       13.57      2.03 o 
  -9   0   7      167.22      168.52      4.72 o 
  -8   0   7      410.33      406.12      7.27 o 
  -7   0   7       64.38       55.75      2.75 o 
  -6   0   7      997.68     1022.84     13.07 o 
  -5   0   7      295.87      257.12      4.84 o 
  -4   0   7      892.55      811.70     25.94 o 
  -3   0   7        1.57        4.93      2.47 o 
  -2   0   7     1547.16     1724.69     23.69 o 
  -1   0   7     9596.44     9198.68    246.90 o 
   0   0   7      330.75      325.75      5.34 o 
   1   0   7      140.27      121.88      3.46 o 
   2   0   7      584.80      586.88      9.03 o 
   3   0   7       16.29       20.37      2.08 o 
   4   0   7     1595.51     1400.26     19.33 o 
   5   0   7        2.43        2.47      1.22 o 
   6   0   7      256.53      231.97      5.58 o 
   7   0   7     3166.93     2924.24     51.85 o 
   8   0   7      188.50      170.37      5.07 o 
   9   0   7      456.22      420.26      8.92 o 
  10   0   7      134.11      133.11      5.12 o 
  11   0   7      184.21      178.35      8.81 o 
  12   0   7      219.42      218.42     12.31 o 
 -11   1   7       97.60       85.49      4.71 o 
 -10   1   7        3.44        6.46      2.24 o 
  -9   1   7      207.87      199.18      5.44 o 
  -8   1   7     1587.00     1570.86     19.24 o 
  -7   1   7       93.52       83.06      8.26 o 
  -6   1   7      571.10      541.75      8.23 o 
  -5   1   7      126.59      115.44      3.22 o 
  -4   1   7      374.72      272.55      5.16 o 
  -3   1   7     2563.85     2406.36     32.59 o 
  -2   1   7      893.63      930.94     19.92 o 
  -1   1   7      204.90      190.36     11.62 o 
   0   1   7     6062.77     6105.62     67.99 o 
   1   1   7     2729.50     2718.34     46.19 o 
   2   1   7     1092.08     1050.03     10.51 o 
   3   1   7      544.44      543.68     10.06 o 
   4   1   7     4351.36     4032.14     41.80 o 
   5   1   7     1092.58     1087.71     12.89 o 
   6   1   7        0.21        3.81      3.31 o 
   7   1   7      115.22      122.21      8.15 o 
   8   1   7        3.48        3.26      3.33 o 
   9   1   7      286.21      301.00      7.21 o 
  10   1   7      414.17      423.86      9.06 o 
  11   1   7       50.20       53.58      3.68 o 
  12   1   7       19.97       20.98      7.49 o 
 -11   2   7      168.03      168.16      6.21 o 
 -10   2   7       12.02       10.19      2.43 o 
  -9   2   7      209.22      212.18      6.37 o 
  -8   2   7       42.37       55.12      5.33 o 
  -7   2   7       73.04       67.79      3.61 o 
  -6   2   7      821.68      776.08     12.88 o 
  -5   2   7      125.03      124.13      4.03 o 
  -4   2   7      258.56      228.96      5.89 o 
  -3   2   7     3104.93     3084.69     59.55 o 
  -2   2   7       24.13       12.37      2.22 o 
  -1   2   7     1182.95     1228.41     25.43 o 
   0   2   7      887.16      812.13      9.78 o 
   1   2   7      233.55      216.45     11.23 o 
   2   2   7     9809.78    10180.04     88.44 o 
   3   2   7     1147.11     1195.15     11.88 o 
   4   2   7      351.42      342.14      8.29 o 
   5   2   7      163.38      131.97      3.83 o 
   6   2   7       50.47       57.19      2.56 o 
   7   2   7      163.46      155.85      4.65 o 
   8   2   7      152.07      135.86      4.46 o 
   9   2   7      544.68      538.84      9.56 o 
  10   2   7      293.74      288.94      7.09 o 
  11   2   7        5.49        5.56      3.14 o 
  12   2   7       11.88       12.79      3.46 o 
 -11   3   7       18.09       16.58      3.11 o 
 -10   3   7       41.61       43.85      4.24 o 
  -9   3   7       34.43       32.39      6.34 o 
  -8   3   7       37.60       49.38      3.33 o 
  -7   3   7       19.05       18.14      2.29 o 
  -6   3   7      876.78      816.65     13.47 o 
  -5   3   7      211.77      218.77      5.53 o 
  -4   3   7      635.95      602.43     10.22 o 
  -3   3   7       11.12       15.73      2.60 o 
  -2   3   7      554.92      644.03     10.09 o 
  -1   3   7     8528.68     8682.42    108.96 o 
   0   3   7       33.41       24.74      2.52 o 
   1   3   7      738.92      746.40      9.08 o 
   2   3   7     3598.47     3560.61     37.07 o 
   3   3   7      254.07      277.69      7.65 o 
   4   3   7      200.22      183.09      4.76 o 
   5   3   7       17.97       32.54      3.84 o 
   6   3   7      375.44      403.28      9.16 o 
   7   3   7     2546.11     2504.60     32.98 o 
   8   3   7      209.39      192.00      5.91 o 
   9   3   7       93.60       94.80      3.25 o 
  10   3   7      251.29      244.70      5.32 o 
  11   3   7       48.26       49.84      2.78 o 
  12   3   7      191.07      191.06      6.23 o 
 -10   4   7       31.61       30.31      3.12 o 
  -9   4   7      334.30      336.03      8.14 o 
  -8   4   7     1057.84     1013.72     16.64 o 
  -7   4   7      171.82      174.26      7.72 o 
  -6   4   7       33.43       32.60      2.69 o 
  -5   4   7      923.26      941.13     14.76 o 
  -4   4   7       24.28       22.91      4.29 o 
  -3   4   7      446.64      415.76      7.71 o 
  -2   4   7      120.50      132.18      3.77 o 
  -1   4   7     1992.15     2039.13     40.61 o 
   0   4   7     6167.53     6006.59     76.30 o 
   1   4   7     1823.45     1776.44     19.70 o 
   2   4   7      105.40       93.99      3.09 o 
   3   4   7      356.40      337.23      6.38 o 
   4   4   7     3394.91     3206.98     42.58 o 
   5   4   7     1046.26     1068.03     17.34 o 
   6   4   7      591.83      606.57     10.84 o 
   7   4   7      485.44      458.42      9.21 o 
   8   4   7        0.34       -0.76      1.11 o 
   9   4   7      461.06      455.47      7.41 o 
  10   4   7       60.81       65.49      3.03 o 
  11   4   7        4.99        5.96      1.65 o 
  12   4   7        9.50        5.52      1.86 o 
 -10   5   7       15.42       16.69      2.89 o 
  -9   5   7       23.99       21.83      2.84 o 
  -8   5   7      295.59      306.23      7.64 o 
  -7   5   7      428.75      412.37      8.82 o 
  -6   5   7     1330.58     1272.87     19.33 o 
  -5   5   7       27.22       25.66      3.01 o 
  -4   5   7      379.31      362.74      5.78 o 
  -3   5   7     3072.31     2882.95     47.29 o 
  -2   5   7       65.51       63.04      2.86 o 
  -1   5   7      259.79      298.34      6.17 o 
   0   5   7      501.49      558.16      9.47 o 
   1   5   7        3.07        0.47      1.26 o 
   2   5   7     2910.70     3045.97     27.65 o 
   3   5   7        0.78        1.64      0.97 o 
   4   5   7        3.40        3.57      1.06 o 
   5   5   7      311.56      279.45     10.39 o 
   6   5   7      796.70      806.92     17.02 o 
   7   5   7      740.76      726.90      9.88 o 
   8   5   7      135.47      139.61      4.99 o 
   9   5   7      170.89      171.00      5.64 o 
  10   5   7      535.38      561.27     11.30 o 
  11   5   7        0.59        2.91      2.16 o 
  12   5   7        7.55        7.82      2.64 o 
 -10   6   7       62.15       54.51      3.88 o 
  -9   6   7       15.83       17.56      2.71 o 
  -8   6   7        3.45        1.74      2.15 o 
  -7   6   7        8.72       10.19      2.24 o 
  -6   6   7      186.55      179.88      5.53 o 
  -5   6   7       10.23       17.71      1.76 o 
  -4   6   7       29.45       29.67      1.79 o 
  -3   6   7      126.44      106.06      3.77 o 
  -2   6   7       12.68       14.96      1.64 o 
  -1   6   7     2170.40     2304.68     35.16 o 
   0   6   7      295.07      314.45     10.43 o 
   1   6   7     1009.78      993.76     15.25 o 
   2   6   7     5080.89     5064.58     65.94 o 
   3   6   7      425.19      492.54      6.81 o 
   4   6   7        0.58        5.33      2.18 o 
   5   6   7      374.63      376.73     11.52 o 
   6   6   7     1182.71     1222.35     27.69 o 
   7   6   7        0.10        3.76      2.06 o 
   8   6   7       78.76       90.27      4.22 o 
   9   6   7      115.39      104.46      5.08 o 
  10   6   7      128.95      136.23      5.34 o 
  11   6   7       11.25       13.42      2.53 o 
  12   6   7       52.53       52.61      5.12 o 
  -9   7   7       77.60       79.17      4.54 o 
  -8   7   7      149.61      141.13      9.21 o 
  -7   7   7      112.48      102.29      4.70 o 
  -6   7   7      349.43      344.10      7.87 o 
  -5   7   7      983.72      982.39     15.68 o 
  -4   7   7      171.54      190.26      5.28 o 
  -3   7   7       54.58       55.61      2.49 o 
  -2   7   7        0.10       -0.09      1.22 o 
  -1   7   7     2929.99     3003.74     32.00 o 
   0   7   7      445.65      404.00     13.72 o 
   1   7   7       76.88       70.03      3.38 o 
   2   7   7        7.19        9.34      1.73 o 
   3   7   7      266.90      262.02      9.47 o 
   4   7   7      861.03      837.39     13.98 o 
   5   7   7      594.74      596.90     16.21 o 
   6   7   7      319.04      340.52     11.77 o 
   7   7   7     1468.05     1468.80     33.02 o 
   8   7   7        1.06        0.03      1.91 o 
   9   7   7      360.07      340.64      8.38 o 
  10   7   7        6.63        3.61      2.20 o 
  11   7   7        4.65        3.32      2.39 o 
  -9   8   7        0.81       -0.21      2.19 o 
  -8   8   7      262.98      283.82      8.77 o 
  -7   8   7       19.15       21.05      2.84 o 
  -6   8   7      443.28      453.71     13.01 o 
  -5   8   7        6.18        8.33      2.04 o 
  -4   8   7        1.70        3.06      1.39 o 
  -3   8   7      471.04      449.08      7.03 o 
  -2   8   7        8.96        8.66      1.94 o 
  -1   8   7       13.20       13.94      5.42 o 
   0   8   7     2209.56     2165.18     34.34 o 
   1   8   7        1.30        3.61      4.14 o 
   2   8   7      221.22      217.93      5.82 o 
   3   8   7       65.16       65.16      3.47 o 
   4   8   7       50.02       44.15      3.02 o 
   5   8   7      199.43      186.58      7.79 o 
   6   8   7      241.61      240.52      9.81 o 
   7   8   7      746.36      718.87     19.50 o 
   8   8   7       35.11       32.64      4.65 o 
   9   8   7       62.65       78.88     10.94 o 
  10   8   7      327.48      318.14     11.86 o 
  11   8   7       20.42       24.54      3.07 o 
  -8   9   7       19.25       23.17      3.00 o 
  -7   9   7       25.29       31.19      3.09 o 
  -6   9   7       23.86       27.58      2.32 o 
  -5   9   7        3.03        3.09      2.79 o 
  -4   9   7       74.74       95.12      4.52 o 
  -3   9   7      294.29      274.67      7.22 o 
  -2   9   7       16.57       11.01      2.24 o 
  -1   9   7      234.42      223.43      6.23 o 
   0   9   7      105.11      117.53      9.51 o 
   1   9   7      164.66      144.94      4.99 o 
   2   9   7     1064.04     1110.51     17.83 o 
   3   9   7       98.35       98.57      4.28 o 
   4   9   7       10.02        6.84      1.95 o 
   5   9   7      145.73      165.86      5.48 o 
   6   9   7       10.16       11.73      3.92 o 
   7   9   7      172.31      165.69      8.57 o 
   8   9   7        0.47        4.78      3.37 o 
   9   9   7      215.74      236.21      7.20 o 
  10   9   7       31.26       37.64      3.50 o 
  11   9   7        4.61        3.69      2.56 o 
  -7  10   7        9.48        9.68      4.27 o 
  -6  10   7      154.86      151.47      5.92 o 
  -5  10   7      154.40      159.95      5.85 o 
  -4  10   7      121.61      120.46      9.00 o 
  -3  10   7        0.23       -0.65      2.35 o 
  -2  10   7        0.02       -1.94      1.92 o 
  -1  10   7      816.30      799.74     14.38 o 
   0  10   7       30.42       30.05      2.87 o 
   1  10   7       60.31       52.69      3.65 o 
   2  10   7      432.92      481.23     10.08 o 
   3  10   7       83.34       70.59      3.83 o 
   4  10   7       88.96       85.88      6.89 o 
   5  10   7        0.06       -0.04      2.52 o 
   6  10   7       50.77       52.45      3.70 o 
   7  10   7      210.23      206.73      9.85 o 
   8  10   7       33.80       19.79      4.48 o 
   9  10   7       47.04       61.00      6.31 o 
  10  10   7       23.81       26.88      3.33 o 
  -6  11   7       35.27       27.69      3.63 o 
  -5  11   7       89.61       95.42      8.11 o 
  -4  11   7       13.25       10.72      2.68 o 
  -3  11   7       53.69       52.99      3.84 o 
  -2  11   7       12.06       10.13      3.41 o 
  -1  11   7       43.07       50.31      3.66 o 
   0  11   7      699.26      673.98     13.04 o 
   1  11   7        0.25        1.46      1.95 o 
   2  11   7       58.11       57.82      3.82 o 
   3  11   7       73.15       54.66      3.77 o 
   4  11   7        1.36       -2.66      1.77 o 
   5  11   7      190.53      202.88      6.57 o 
   6  11   7        5.87       11.17      2.68 o 
   7  11   7       90.85       74.95      6.87 o 
   8  11   7        4.24        5.89      3.88 o 
   9  11   7       48.12       50.77      6.14 o 
  -5  12   7        8.54       13.51      2.94 o 
  -4  12   7       14.07       12.43      2.80 o 
  -3  12   7       12.02       12.64      2.79 o 
  -2  12   7       51.75       42.30      3.78 o 
  -1  12   7        1.31       -1.23      2.52 o 
   0  12   7        3.46       -0.56      2.10 o 
   1  12   7        4.87        4.18      2.29 o 
   2  12   7       16.00       15.87      2.62 o 
   3  12   7        4.45        3.47      2.15 o 
   4  12   7        5.42        6.65      2.34 o 
   5  12   7        1.89        2.49      2.21 o 
   6  12   7       78.25       69.59      4.55 o 
   7  12   7        0.25       -3.23      2.31 o 
   8  12   7       37.41       27.99      5.12 o 
  -3  13   7       11.57       23.00      3.27 o 
  -2  13   7        3.65        7.32      2.73 o 
  -1  13   7      122.99      117.80      5.69 o 
   0  13   7        3.87        6.42      2.92 o 
   1  13   7       40.95       39.53      3.60 o 
   2  13   7      127.58      124.57      7.64 o 
   3  13   7        3.23        2.33      2.44 o 
   4  13   7        0.48       -2.93      2.47 o 
   5  13   7       24.75       32.91      3.52 o 
   6  13   7       65.74       71.51      4.74 o 
   7  13   7       26.76       26.14      4.05 o 
  -1  14   7       36.45       35.50      5.78 o 
   0  14   7       97.69       95.56      6.91 o 
   1  14   7        2.66        2.17      2.43 o 
   2  14   7        4.40        7.75      2.66 o 
   3  14   7       49.23       47.03      3.96 o 
   4  14   7        0.44        2.50      2.48 o 
   5  14   7       37.02       43.66      5.23 o 
  -4 -10   8       32.90       37.80      3.48 o 
  -3 -10   8        1.45        2.74      2.32 o 
  -2 -10   8       66.88       75.08      6.78 o 
  -1 -10   8       19.99       18.64      4.44 o 
   0 -10   8       62.12       72.62      7.02 o 
   1 -10   8       16.12       12.52      2.55 o 
   2 -10   8        2.24        4.04      1.87 o 
   3 -10   8       15.35       19.48      2.72 o 
  -6  -9   8        4.99        9.05      2.52 o 
  -5  -9   8       32.13       27.62      2.46 o 
  -4  -9   8        2.92        2.09      1.72 o 
  -3  -9   8        1.51        1.98      1.71 o 
  -2  -9   8      140.64      139.44      5.67 o 
  -1  -9   8        4.05        1.94      1.98 o 
   0  -9   8        3.23        3.62      2.04 o 
   1  -9   8      213.32      244.66      9.17 o 
   2  -9   8       15.27       17.01      2.21 o 
   3  -9   8        0.09       -2.70      1.80 o 
   4  -9   8       37.97       50.48      3.69 o 
   5  -9   8        0.97       -1.85      1.96 o 
  -7  -8   8        0.02       -2.50      1.81 o 
  -6  -8   8       23.42       21.37      2.25 o 
  -5  -8   8       26.55       22.97      2.20 o 
  -4  -8   8        1.10        1.25      1.54 o 
  -3  -8   8       50.30       47.58      2.78 o 
  -2  -8   8       43.64       50.76      5.25 o 
  -1  -8   8       44.40       35.18      2.50 o 
   0  -8   8       12.90       16.83      2.45 o 
   1  -8   8       12.70       18.93      2.09 o 
   2  -8   8       73.46       55.58      3.56 o 
   3  -8   8        9.41        9.17      3.37 o 
   4  -8   8       40.82       34.08      2.98 o 
   5  -8   8        8.32       13.44      2.55 o 
   6  -8   8        0.61        0.04      2.11 o 
  -8  -7   8        9.72       12.43      2.04 o 
  -7  -7   8       30.29       30.30      2.44 o 
  -6  -7   8      171.66      157.56      6.53 o 
  -5  -7   8       12.56       10.17      2.02 o 
  -4  -7   8       50.71       56.98      2.94 o 
  -3  -7   8       23.94       18.45      1.97 o 
  -2  -7   8       48.13       52.39      3.61 o 
  -1  -7   8       27.28       26.94      2.22 o 
   0  -7   8      127.08      135.62      3.54 o 
   1  -7   8        1.02        2.07      1.52 o 
   2  -7   8       19.52       18.05      2.37 o 
   3  -7   8       73.31       79.50      5.08 o 
   4  -7   8       14.49       15.24      3.52 o 
   5  -7   8        4.01        3.28      2.05 o 
   6  -7   8       52.04       61.16      3.80 o 
   7  -7   8       19.80       24.79      3.03 o 
  -9  -6   8       28.63       24.03      2.45 o 
  -8  -6   8       27.30       27.11      2.41 o 
  -7  -6   8      202.51      205.87      5.11 o 
  -6  -6   8      121.47      120.31      4.07 o 
  -5  -6   8      221.15      214.51      5.01 o 
  -4  -6   8       67.66       69.57      4.72 o 
  -3  -6   8        1.13        2.95      1.39 o 
  -2  -6   8       14.53       10.58      2.12 o 
  -1  -6   8      257.02      227.95      4.25 o 
   0  -6   8        1.52        2.72      1.25 o 
   1  -6   8      311.17      330.60      7.22 o 
   2  -6   8       15.17       16.17      2.94 o 
   3  -6   8        1.16       -2.14      1.42 o 
   4  -6   8       35.57       36.60      4.01 o 
   5  -6   8        0.85        0.26      1.77 o 
   6  -6   8      185.57      193.41      6.11 o 
   7  -6   8        2.41        4.94      2.18 o 
   8  -6   8        8.53        3.15      2.38 o 
  -9  -5   8        0.64        1.00      1.79 o 
  -8  -5   8      139.68      140.11      3.78 o 
  -7  -5   8       33.19       40.00      2.98 o 
  -6  -5   8      268.29      270.31      5.66 o 
  -5  -5   8       55.18       48.64      3.89 o 
  -4  -5   8        8.28        4.54      1.78 o 
  -3  -5   8      275.21      269.35      5.38 o 
  -2  -5   8      492.73      452.56      9.27 o 
  -1  -5   8       22.81       22.39      1.73 o 
   0  -5   8        0.77       -0.18      1.27 o 
   1  -5   8       61.70       61.42      2.73 o 
   2  -5   8      201.31      201.72      7.53 o 
   3  -5   8       13.50       13.95      1.99 o 
   4  -5   8        0.02        0.00      1.98 o 
   5  -5   8       28.98       22.75      5.40 o 
   6  -5   8       23.94       22.87      2.54 o 
   7  -5   8      120.10      110.22     11.20 o 
   8  -5   8       51.64       55.46      3.80 o 
   9  -5   8        4.05        3.71      4.82 o 
 -10  -4   8       39.47       39.15      3.00 o 
  -9  -4   8       62.45       81.44      3.72 o 
  -8  -4   8        0.25        1.59      1.62 o 
  -7  -4   8       86.56       96.86      3.61 o 
  -6  -4   8       73.24       72.90      3.01 o 
  -5  -4   8       45.28       36.92      2.78 o 
  -4  -4   8        2.34        2.37      1.22 o 
  -3  -4   8        0.35        1.33      1.15 o 
  -2  -4   8        3.51        6.61      1.66 o 
  -1  -4   8       10.40       15.99      1.29 o 
   0  -4   8       28.28       27.34      2.01 o 
   1  -4   8       18.92       19.48      1.70 o 
   2  -4   8       48.41       43.82      2.65 o 
   3  -4   8      167.92      160.86     12.73 o 
   4  -4   8        2.60        2.21      1.56 o 
   5  -4   8       73.25       72.41      3.62 o 
   6  -4   8      142.17      148.67      5.05 o 
   7  -4   8      364.02      377.07      8.55 o 
   8  -4   8        0.71        2.08      2.05 o 
   9  -4   8       14.67       11.18      2.56 o 
  10  -4   8        4.00        4.31      2.35 o 
 -10  -3   8      269.54      267.44      6.34 o 
  -9  -3   8       12.48       15.80      2.17 o 
  -8  -3   8       15.12       15.04      2.18 o 
  -7  -3   8       76.76       67.92      3.08 o 
  -6  -3   8     1183.92     1139.41     14.69 o 
  -5  -3   8      363.70      340.13     10.84 o 
  -4  -3   8      333.27      347.71      5.96 o 
  -3  -3   8        0.39        1.49      1.37 o 
  -2  -3   8        2.50        3.46      1.96 o 
  -1  -3   8      846.99      830.71      9.02 o 
   0  -3   8      351.28      386.01      5.14 o 
   1  -3   8       36.02       25.15      1.73 o 
   2  -3   8        1.09       -0.33      1.05 o 
   3  -3   8        0.15       -0.70      1.21 o 
   4  -3   8       48.20       41.70      2.60 o 
   5  -3   8       12.13        9.83      1.87 o 
   6  -3   8      381.88      385.68      8.15 o 
   7  -3   8       24.57       27.24      3.26 o 
   8  -3   8       57.76       52.78      3.49 o 
   9  -3   8       88.83       90.81      4.41 o 
  10  -3   8        7.21        6.36      2.34 o 
 -10  -2   8       31.25       24.75      2.55 o 
  -9  -2   8       26.42       32.69      2.51 o 
  -8  -2   8      270.45      262.86      5.78 o 
  -7  -2   8       42.53       31.92      2.21 o 
  -6  -2   8      141.65      143.60      3.89 o 
  -5  -2   8      263.19      271.81      6.42 o 
  -4  -2   8       21.78       28.96      2.15 o 
  -3  -2   8       98.08       89.57      2.93 o 
  -2  -2   8      100.75      105.42      3.62 o 
  -1  -2   8       15.39       14.02      1.29 o 
   0  -2   8      629.84      591.51      6.83 o 
   1  -2   8      303.81      299.79      4.20 o 
   2  -2   8      268.30      266.03      4.84 o 
   3  -2   8       14.43       11.40      1.54 o 
   4  -2   8      101.41      106.78      3.81 o 
   5  -2   8        9.31        7.91      1.92 o 
   6  -2   8        0.24        1.41      1.65 o 
   7  -2   8      544.43      519.84      9.95 o 
   8  -2   8        0.14       -1.76      2.56 o 
   9  -2   8       91.59       93.05      6.46 o 
  10  -2   8       15.31       15.56      2.60 o 
  11  -2   8       51.36       53.69      4.35 o 
 -10  -1   8       56.96       54.77      4.09 o 
  -9  -1   8        5.98        5.94      1.82 o 
  -8  -1   8       59.74       63.60      3.08 o 
  -7  -1   8       75.73       79.01      3.18 o 
  -6  -1   8       54.01       68.36      2.96 o 
  -5  -1   8       10.12        8.98      1.50 o 
  -4  -1   8      258.49      256.73      9.60 o 
  -3  -1   8       98.41       82.61      3.12 o 
  -2  -1   8       62.38       58.58      2.12 o 
  -1  -1   8       31.00       23.85      1.21 o 
   0  -1   8      682.07      694.85      7.63 o 
   1  -1   8       19.33       28.82      2.10 o 
   2  -1   8        5.16        1.09      1.08 o 
   3  -1   8       26.41       25.05      1.95 o 
   4  -1   8       15.90       24.52      1.97 o 
   5  -1   8      106.12       83.02      4.52 o 
   6  -1   8       89.83       87.57      3.82 o 
   7  -1   8      246.62      227.40      6.03 o 
   8  -1   8      160.19      147.71      5.02 o 
   9  -1   8       10.50        8.90      2.26 o 
  10  -1   8       30.51       33.60      3.11 o 
  11  -1   8        8.39        8.60      2.44 o 
 -10   0   8      242.03      227.58      5.77 o 
  -9   0   8        8.17        9.51      1.86 o 
  -8   0   8        0.17       -2.21      1.47 o 
  -7   0   8      169.49      166.42      5.28 o 
  -6   0   8      892.58      891.66     11.98 o 
  -5   0   8      172.65      157.89      3.94 o 
  -4   0   8      324.07      303.81      6.63 o 
  -3   0   8       52.40       35.65      2.27 o 
  -2   0   8       92.66       86.08      2.22 o 
  -1   0   8      490.38      453.33      6.25 o 
   0   0   8      632.25      575.77      6.79 o 
   1   0   8      379.84      347.83      5.37 o 
   2   0   8        1.08       -1.20      0.80 o 
   3   0   8        5.01        3.66      0.99 o 
   4   0   8        0.38       -0.10      1.03 o 
   5   0   8        0.92        0.16      1.17 o 
   6   0   8        0.01        1.87      1.75 o 
   7   0   8      191.18      171.95      5.24 o 
   8   0   8      175.68      159.47      5.06 o 
   9   0   8       84.72       98.80      4.34 o 
  10   0   8        7.41        9.86      2.19 o 
  11   0   8      175.10      177.57      9.88 o 
 -10   1   8      281.77      279.50      7.84 o 
  -9   1   8        1.75        1.02      2.01 o 
  -8   1   8      102.14       90.44      3.53 o 
  -7   1   8      343.42      329.81      8.72 o 
  -6   1   8      310.40      305.37      5.80 o 
  -5   1   8      812.09      768.82     12.32 o 
  -4   1   8       26.07       32.70      2.29 o 
  -3   1   8       72.62       86.22      4.56 o 
  -2   1   8       70.21       43.24      3.48 o 
  -1   1   8        8.21       15.23      1.16 o 
   0   1   8      379.79      368.42      4.71 o 
   1   1   8      256.86      284.29      4.63 o 
   2   1   8      495.64      421.72      5.17 o 
   3   1   8      190.64      150.66      2.75 o 
   4   1   8       54.58       45.74      2.51 o 
   5   1   8       77.36       75.74      3.14 o 
   6   1   8      864.89      785.84     12.66 o 
   7   1   8      270.88      295.08     10.30 o 
   8   1   8       17.57       17.45      2.84 o 
   9   1   8       30.17       30.67      2.65 o 
  10   1   8       11.04        6.27      3.33 o 
  11   1   8      122.86      105.84      4.75 o 
 -10   2   8       69.05       64.12      4.14 o 
  -9   2   8       28.46       28.08      2.86 o 
  -8   2   8       92.70      116.82      4.86 o 
  -7   2   8      328.11      318.25      7.54 o 
  -6   2   8       68.82       73.15      4.39 o 
  -5   2   8       10.75        4.96      1.79 o 
  -4   2   8       16.56       10.45      1.70 o 
  -3   2   8       20.34       23.85      2.77 o 
  -2   2   8       17.51       15.27      2.26 o 
  -1   2   8       85.43       96.17      3.78 o 
   0   2   8       21.14       28.06      1.58 o 
   1   2   8       13.54       17.47      1.01 o 
   2   2   8      531.46      476.98      5.71 o 
   3   2   8      147.91      139.53      2.69 o 
   4   2   8       70.95       85.25      2.47 o 
   5   2   8      542.08      462.54      8.33 o 
   6   2   8     1428.58     1383.89     19.73 o 
   7   2   8      370.09      336.40      7.26 o 
   8   2   8      160.67      152.08      4.73 o 
   9   2   8      161.82      152.67      5.00 o 
  10   2   8       24.25       27.34      2.69 o 
  11   2   8       19.53       18.75      2.60 o 
  12   2   8       25.94       26.49      5.33 o 
 -10   3   8       59.17       43.71      3.64 o 
  -9   3   8        0.08       -1.88      2.20 o 
  -8   3   8       56.37       41.17      5.31 o 
  -7   3   8      162.24      156.17      5.31 o 
  -6   3   8       88.26       86.21      3.96 o 
  -5   3   8       18.28       16.75      2.15 o 
  -4   3   8      134.49      127.75      6.31 o 
  -3   3   8      219.35      187.73      4.83 o 
  -2   3   8      106.17      107.33      5.25 o 
  -1   3   8        0.55       -0.85      1.49 o 
   0   3   8       80.48       95.19      4.01 o 
   1   3   8       24.83       27.37      2.08 o 
   2   3   8        0.10        0.34      0.66 o 
   3   3   8      167.32      154.25      4.59 o 
   4   3   8       45.65       50.02      1.90 o 
   5   3   8       23.73       25.28      2.52 o 
   6   3   8      102.07      105.01     10.90 o 
   7   3   8     1432.94     1397.18     19.16 o 
   8   3   8       35.35       35.46      2.12 o 
   9   3   8        0.57       -0.15      1.62 o 
  10   3   8       82.20       81.68      4.95 o 
  11   3   8      142.03      128.44      4.87 o 
  12   3   8        8.02        9.80      3.18 o 
 -10   4   8      361.45      359.04      9.04 o 
  -9   4   8       11.06        9.66      2.49 o 
  -8   4   8        3.83        3.42      3.14 o 
  -7   4   8       10.29       10.65      3.88 o 
  -6   4   8      794.12      770.66     13.26 o 
  -5   4   8      924.83      891.40     14.45 o 
  -4   4   8      113.34      109.39      3.95 o 
  -3   4   8        1.07        1.63      0.98 o 
  -2   4   8       33.06       25.43      3.03 o 
  -1   4   8       28.49       27.56      2.86 o 
   0   4   8      256.53      257.92      8.11 o 
   1   4   8       13.91       10.96      1.83 o 
   2   4   8      275.15      253.55      5.46 o 
   3   4   8      478.50      458.19      8.17 o 
   4   4   8       84.17       77.82      2.57 o 
   5   4   8      119.04      106.03      4.10 o 
   6   4   8     1451.12     1460.70     21.85 o 
   7   4   8       52.73       60.40      3.74 o 
   8   4   8        0.63       -0.44      1.14 o 
   9   4   8       77.61       74.93      3.09 o 
  10   4   8       26.50       35.12      2.65 o 
  11   4   8      350.28      339.26      8.08 o 
  12   4   8      202.02      198.51      7.91 o 
  -9   5   8        1.11        1.73      2.16 o 
  -8   5   8        8.69       10.19      3.52 o 
  -7   5   8       47.80       37.28      3.67 o 
  -6   5   8        0.10       -0.02      1.75 o 
  -5   5   8        6.26        5.08      1.84 o 
  -4   5   8      279.23      278.22      6.48 o 
  -3   5   8      123.21      119.78      3.09 o 
  -2   5   8      406.89      436.67     13.37 o 
  -1   5   8       67.58       59.81      4.22 o 
   0   5   8       46.21       41.84      2.56 o 
   1   5   8       39.89       35.91      1.83 o 
   2   5   8      177.97      192.15      3.57 o 
   3   5   8      261.99      269.23      4.45 o 
   4   5   8       25.85       13.94      1.22 o 
   5   5   8      605.96      582.21     10.17 o 
   6   5   8      323.07      344.52     10.59 o 
   7   5   8     1000.95      976.34     23.53 o 
   8   5   8       82.96       86.31      5.65 o 
   9   5   8      505.24      492.55     10.38 o 
  10   5   8       11.73       23.10      4.27 o 
  11   5   8       44.99       48.65      3.67 o 
  -9   6   8       25.99       25.75      3.07 o 
  -8   6   8      109.12      122.02      5.16 o 
  -7   6   8        4.63        6.57      2.99 o 
  -6   6   8       23.22       26.85      2.76 o 
  -5   6   8       47.41       45.84      3.01 o 
  -4   6   8      449.42      457.47      8.35 o 
  -3   6   8       22.40       24.38      2.47 o 
  -2   6   8       81.71       92.06      3.80 o 
  -1   6   8      121.70      131.91      3.24 o 
   0   6   8       56.11       51.08      2.91 o 
   1   6   8        3.04        1.24      1.35 o 
   2   6   8      463.65      452.41      6.71 o 
   3   6   8       16.02       14.59      2.82 o 
   4   6   8        1.96        4.14      2.39 o 
   5   6   8        3.06       -2.13      2.30 o 
   6   6   8      159.05      158.74      5.35 o 
   7   6   8      339.87      320.87      7.82 o 
   8   6   8        1.45        0.80      1.82 o 
   9   6   8        1.63        2.39      2.08 o 
  10   6   8      135.04      129.70      5.24 o 
  11   6   8        6.21        8.58      2.67 o 
  -9   7   8        2.51        4.93      2.43 o 
  -8   7   8       18.01       10.02      2.51 o 
  -7   7   8       39.46       39.39      3.24 o 
  -6   7   8      266.04      255.03      6.71 o 
  -5   7   8      100.17      100.14      4.34 o 
  -4   7   8       32.52       33.68      2.67 o 
  -3   7   8       83.48       85.30      3.85 o 
  -2   7   8      591.83      562.75      8.03 o 
  -1   7   8        0.18        1.57      1.11 o 
   0   7   8      134.78      136.19      3.61 o 
   1   7   8        8.95       10.05      1.73 o 
   2   7   8        4.70        4.27      1.55 o 
   3   7   8        1.45        3.30      3.28 o 
   4   7   8       15.30       16.47      3.28 o 
   5   7   8        5.15        4.35      3.03 o 
   6   7   8      198.47      167.36      7.98 o 
   7   7   8      229.65      238.72      6.76 o 
   8   7   8        8.94        6.62      2.24 o 
   9   7   8      159.68      166.23      7.08 o 
  10   7   8        8.38       13.49      2.65 o 
  11   7   8      420.47      448.76     10.62 o 
  -8   8   8        0.01       -2.18      3.63 o 
  -7   8   8        2.72        0.02      1.99 o 
  -6   8   8       70.37       67.73      3.95 o 
  -5   8   8      127.93      123.86      4.76 o 
  -4   8   8      130.41      115.16      5.40 o 
  -3   8   8       29.11       34.01      2.09 o 
  -2   8   8      499.11      493.06      9.91 o 
  -1   8   8       45.02       43.50      2.93 o 
   0   8   8       15.22       21.54      2.25 o 
   1   8   8       40.79       39.36      2.85 o 
   2   8   8       17.78       20.62      3.69 o 
   3   8   8        4.11        3.16      2.75 o 
   4   8   8      300.57      296.43      7.98 o 
   5   8   8       99.73       81.82      6.40 o 
   6   8   8      164.09      154.00      8.36 o 
   7   8   8      447.68      419.22     13.86 o 
   8   8   8       29.00       33.07      3.08 o 
   9   8   8       99.42      102.58      5.04 o 
  10   8   8        1.61        3.31      2.38 o 
  11   8   8       17.86       17.48      3.10 o 
  -7   9   8        1.69       -1.39      2.17 o 
  -6   9   8       36.10       39.50      5.03 o 
  -5   9   8        8.31       14.97      4.10 o 
  -4   9   8       21.99       34.33      3.06 o 
  -3   9   8       50.31       52.42      3.68 o 
  -2   9   8      120.60      115.22      4.90 o 
  -1   9   8      421.68      429.48      9.29 o 
   0   9   8        0.47       -1.06      1.76 o 
   1   9   8        9.07        6.38      1.92 o 
   2   9   8      520.17      503.37     10.24 o 
   3   9   8       35.05       26.51      3.26 o 
   4   9   8        0.54       -0.77      1.96 o 
   5   9   8      103.72       97.92      4.46 o 
   6   9   8      182.77      182.33      9.17 o 
   7   9   8       20.33       13.61      3.71 o 
   8   9   8       16.63       17.15      4.18 o 
   9   9   8      125.77      126.08      5.38 o 
  10   9   8       83.81       73.37      4.74 o 
  -7  10   8       21.86       19.07      4.82 o 
  -6  10   8       12.25       12.16      3.97 o 
  -5  10   8       13.12       15.26      2.79 o 
  -4  10   8        8.30        7.42      2.49 o 
  -3  10   8      165.79      165.51      6.66 o 
  -2  10   8      203.30      196.21      6.43 o 
  -1  10   8        6.47       14.12      3.05 o 
   0  10   8       46.21       38.22      3.12 o 
   1  10   8       76.55       76.93      4.03 o 
   2  10   8        0.55       -0.50      1.76 o 
   3  10   8       35.02       40.66      5.74 o 
   4  10   8      103.23       93.62      4.41 o 
   5  10   8       70.07       66.09      4.05 o 
   6  10   8       21.90       19.54      4.31 o 
   7  10   8      138.25      134.55      8.19 o 
   8  10   8        4.25        2.86      3.24 o 
   9  10   8       28.25       29.31      5.03 o 
  10  10   8        3.82        2.40      2.37 o 
  -6  11   8       43.21       43.43      5.89 o 
  -5  11   8       43.80       36.21      3.56 o 
  -4  11   8       20.80       16.66      2.95 o 
  -3  11   8        2.35        0.66      2.28 o 
  -2  11   8        0.84        2.44      2.33 o 
  -1  11   8      158.89      153.83      7.79 o 
   0  11   8       38.50       59.44      4.07 o 
   1  11   8        0.00       -2.09      2.54 o 
   2  11   8        1.87        0.43      1.91 o 
   3  11   8        3.72        2.23      2.04 o 
   4  11   8      119.01      122.84      5.25 o 
   5  11   8        0.89       -0.16      1.96 o 
   6  11   8      279.65      288.78     10.43 o 
   7  11   8      117.72      127.81      8.66 o 
   8  11   8        1.55       -3.58      3.41 o 
   9  11   8       14.90       18.94      4.78 o 
  -4  12   8        2.41        4.17      2.49 o 
  -3  12   8       88.93       87.43      5.10 o 
  -2  12   8       12.09       16.38      2.97 o 
  -1  12   8       77.78       67.67      7.87 o 
   0  12   8        8.23        9.49      3.58 o 
   1  12   8        3.96        4.43      2.25 o 
   2  12   8       35.52       31.58      3.50 o 
   3  12   8        1.36       -0.24      2.84 o 
   4  12   8        5.51        4.85      2.33 o 
   5  12   8      119.17      131.62      5.80 o 
   6  12   8        4.29       -1.67      3.35 o 
   7  12   8       95.56       84.21      7.72 o 
   8  12   8       13.90       13.91      4.56 o 
  -3  13   8       64.71       55.96      4.34 o 
  -2  13   8        9.54       14.21      3.08 o 
  -1  13   8        2.89        6.55      2.65 o 
   0  13   8       54.18       52.74      4.11 o 
   1  13   8       33.09       34.17      3.52 o 
   2  13   8       18.43       18.75      3.00 o 
   3  13   8        9.13        7.39      2.70 o 
   4  13   8       51.03       52.46      4.04 o 
   5  13   8       27.92       27.52      3.39 o 
   6  13   8        6.60        8.58      2.88 o 
   0  14   8        9.39        7.59      3.05 o 
   1  14   8        7.14       10.60      2.95 o 
   2  14   8        4.86        4.75      3.82 o 
   3  14   8        0.74        0.58      2.41 o 
   4  14   8        2.81       -0.01      2.37 o 
  -4  -9   9       15.97       17.03      2.88 o 
  -3  -9   9       10.51        7.25      3.54 o 
  -2  -9   9       83.78      106.51      8.43 o 
  -1  -9   9       54.52       55.49      7.38 o 
   0  -9   9       22.72       20.49      2.86 o 
   1  -9   9       27.55       30.20      4.10 o 
   2  -9   9       28.08       37.10      3.17 o 
   3  -9   9        2.51        0.09      2.35 o 
  -6  -8   9       64.13       55.27      3.91 o 
  -5  -8   9      251.77      266.32      6.25 o 
  -4  -8   9      165.34      176.99      7.34 o 
  -3  -8   9       17.43       20.66      2.95 o 
  -2  -8   9       33.88       31.99      3.24 o 
  -1  -8   9       36.13       50.96      2.96 o 
   0  -8   9        1.34        3.27      2.02 o 
   1  -8   9       24.03       23.16      3.54 o 
   2  -8   9        4.19        3.79      2.19 o 
   3  -8   9       18.28       18.57      2.78 o 
   4  -8   9       34.19       41.69      7.49 o 
   5  -8   9       28.71       24.05      2.93 o 
  -7  -7   9      243.49      274.33      6.18 o 
  -6  -7   9        6.63        1.67      2.11 o 
  -5  -7   9        9.68        7.23      1.94 o 
  -4  -7   9      463.11      487.47      8.52 o 
  -3  -7   9       45.23       50.06      2.75 o 
  -2  -7   9       15.48       23.13      2.79 o 
  -1  -7   9       15.54       15.64      2.12 o 
   0  -7   9      251.56      251.54     12.82 o 
   1  -7   9      232.36      261.23      6.78 o 
   2  -7   9       80.49       85.55      8.13 o 
   3  -7   9       18.87       12.71      2.38 o 
   4  -7   9       48.22       50.64      3.42 o 
   5  -7   9       98.29      109.72      4.83 o 
   6  -7   9       29.39       20.84      2.88 o 
  -8  -6   9       15.61       16.29      2.49 o 
  -7  -6   9      235.57      237.72      5.74 o 
  -6  -6   9      264.96      291.43      7.74 o 
  -5  -6   9        5.83        8.22      2.28 o 
  -4  -6   9       10.06       15.36      1.92 o 
  -3  -6   9        0.01        0.30      2.38 o 
  -2  -6   9       24.63       27.37      2.87 o 
  -1  -6   9      134.72      122.57      5.06 o 
   0  -6   9        8.39       14.16      3.01 o 
   1  -6   9      326.71      347.63      7.80 o 
   2  -6   9      125.04      139.38      7.49 o 
   3  -6   9       64.85       58.61      3.57 o 
   4  -6   9       10.51       12.72      2.39 o 
   5  -6   9        2.09        5.97      2.07 o 
   6  -6   9       60.26       59.15      3.84 o 
   7  -6   9       86.87       96.04      4.73 o 
  -8  -5   9        0.13       -0.95      1.55 o 
  -7  -5   9        3.53        2.81      1.76 o 
  -6  -5   9        2.41        1.16      1.50 o 
  -5  -5   9      235.00      221.30      7.89 o 
  -4  -5   9       51.59       55.03      2.79 o 
  -3  -5   9       21.21       13.25      1.82 o 
  -2  -5   9      739.63      739.73     18.94 o 
  -1  -5   9      143.97      139.76      4.89 o 
   0  -5   9      136.34      131.91      4.79 o 
   1  -5   9      194.25      179.93      5.79 o 
   2  -5   9       19.49       20.10      4.16 o 
   3  -5   9        1.55       -0.18      1.79 o 
   4  -5   9        3.44        4.95      1.98 o 
   5  -5   9       28.97       23.07      2.67 o 
   6  -5   9       70.41       80.67      4.17 o 
   7  -5   9        1.41       -1.11      1.97 o 
   8  -5   9      128.10      138.86      5.52 o 
  -9  -4   9      244.08      250.74      7.19 o 
  -8  -4   9        1.68       -0.90      2.13 o 
  -7  -4   9      214.64      236.35      5.56 o 
  -6  -4   9       34.22       34.10      2.35 o 
  -5  -4   9      284.12      283.26      7.31 o 
  -4  -4   9     1909.89     1879.18     27.20 o 
  -3  -4   9        5.98        3.98      1.82 o 
  -2  -4   9      100.04      101.23      6.44 o 
  -1  -4   9       34.01       34.63      2.05 o 
   0  -4   9      276.14      262.46      5.24 o 
   1  -4   9       37.32       38.82      2.31 o 
   2  -4   9       14.94        9.98      2.10 o 
   3  -4   9        3.33        2.83      1.73 o 
   4  -4   9      261.69      244.54      6.63 o 
   5  -4   9      197.25      202.48      7.00 o 
   6  -4   9      300.70      276.89     11.01 o 
   7  -4   9       61.85       60.33      3.88 o 
   8  -4   9       21.40       24.98      2.88 o 
   9  -4   9        4.86        3.68      4.14 o 
  -9  -3   9       34.65       38.85      2.87 o 
  -8  -3   9        0.35       -0.93      1.62 o 
  -7  -3   9      940.66      952.85     13.16 o 
  -6  -3   9       99.08       74.58      3.08 o 
  -5  -3   9       19.38       15.64      5.78 o 
  -4  -3   9       83.15       77.18      3.86 o 
  -3  -3   9      219.50      216.38      7.21 o 
  -2  -3   9       27.17       28.84      3.58 o 
  -1  -3   9      224.36      230.98      5.21 o 
   0  -3   9       14.34       16.55      1.70 o 
   1  -3   9      626.29      655.67      9.17 o 
   2  -3   9      347.38      318.10      5.84 o 
   3  -3   9       18.10       12.45      1.97 o 
   4  -3   9        0.03       -0.51      1.49 o 
   5  -3   9      259.55      251.58      6.39 o 
   6  -3   9       77.22       80.65      3.99 o 
   7  -3   9        0.03       -2.33      1.71 o 
   8  -3   9       18.94       24.56      4.76 o 
   9  -3   9        9.61        7.47      2.36 o 
  -9  -2   9      182.10      181.73      5.10 o 
  -8  -2   9       23.62       26.22      2.32 o 
  -7  -2   9      119.90      118.81      3.93 o 
  -6  -2   9      297.42      315.01      6.10 o 
  -5  -2   9       51.62       39.72      4.10 o 
  -4  -2   9       30.36       34.38      2.71 o 
  -3  -2   9       91.07       73.67      3.50 o 
  -2  -2   9     1307.54     1262.45     27.39 o 
  -1  -2   9       71.68       59.50      2.54 o 
   0  -2   9       58.10       58.11      2.04 o 
   1  -2   9      565.66      535.03      7.99 o 
   2  -2   9        2.01       -0.04      1.54 o 
   3  -2   9      300.27      277.30      7.48 o 
   4  -2   9      154.32      140.52      4.50 o 
   5  -2   9       87.86       80.25      7.74 o 
   6  -2   9      214.17      182.33      5.52 o 
   7  -2   9       77.44       67.56      3.90 o 
   8  -2   9      220.19      216.24      6.27 o 
   9  -2   9       14.99       20.94      2.64 o 
  10  -2   9        9.90       14.09      2.60 o 
 -10  -1   9      186.82      222.96      5.94 o 
  -9  -1   9      698.36      669.33     10.68 o 
  -8  -1   9       32.71       26.88      4.70 o 
  -7  -1   9       54.81       59.80      3.00 o 
  -6  -1   9       10.97       15.58      2.45 o 
  -5  -1   9      746.46      694.26     12.27 o 
  -4  -1   9     1039.10      970.54     15.44 o 
  -3  -1   9       46.95       50.04      2.52 o 
  -2  -1   9        0.24       -0.74      2.18 o 
  -1  -1   9      554.46      571.62      9.54 o 
   0  -1   9       50.51       42.57      1.72 o 
   1  -1   9       69.51       51.39      2.34 o 
   2  -1   9      185.78      169.40      3.84 o 
   3  -1   9       36.22       31.02      2.95 o 
   4  -1   9      387.88      357.12      9.19 o 
   5  -1   9       33.23       31.22      2.48 o 
   6  -1   9      487.89      444.47     12.33 o 
   7  -1   9        8.13        6.88      2.18 o 
   8  -1   9      348.31      331.35      9.81 o 
   9  -1   9      126.60      113.04      4.84 o 
  10  -1   9        0.55       -1.88      3.26 o 
 -10   0   9      109.57      116.66      4.44 o 
  -9   0   9        4.09        8.95      2.04 o 
  -8   0   9       46.77       58.70      4.56 o 
  -7   0   9     1051.90     1040.45     14.00 o 
  -6   0   9       61.40       57.02      2.90 o 
  -5   0   9        8.19        6.85      1.51 o 
  -4   0   9     1841.33     1836.34     26.35 o 
  -3   0   9      891.22      800.52     13.00 o 
  -2   0   9       40.03       26.12      1.73 o 
  -1   0   9      145.97      162.34      3.39 o 
   0   0   9        0.16       -1.37      1.24 o 
   1   0   9       43.66       36.66      2.26 o 
   2   0   9      521.67      502.53      7.31 o 
   3   0   9      114.86      115.83      5.05 o 
   4   0   9       16.64       12.51      1.78 o 
   5   0   9     1641.77     1432.14     20.50 o 
   6   0   9       44.71       39.27      2.82 o 
   7   0   9       88.10      103.58      5.67 o 
   8   0   9      145.62      134.34      4.90 o 
   9   0   9        9.10       12.08      2.33 o 
  10   0   9      226.98      228.63      6.74 o 
  11   0   9       61.98       69.34      4.22 o 
 -10   1   9       10.42       11.17      2.91 o 
  -9   1   9      124.34      118.00      7.64 o 
  -8   1   9       81.64       80.76      6.70 o 
  -7   1   9      357.77      362.10     14.40 o 
  -6   1   9      274.62      247.16      6.36 o 
  -5   1   9       32.02       25.57      2.40 o 
  -4   1   9      256.79      250.25      8.62 o 
  -3   1   9       54.83       49.40      4.22 o 
  -2   1   9      147.58      122.31      5.50 o 
  -1   1   9       10.87       13.03      1.24 o 
   0   1   9        8.69        6.01      0.90 o 
   1   1   9      500.46      528.82      7.40 o 
   2   1   9       39.90       41.61      2.37 o 
   3   1   9      766.33      718.47      9.54 o 
   4   1   9       53.70       59.66      2.91 o 
   5   1   9        1.00        7.28      1.65 o 
   6   1   9     1065.58     1023.68     15.80 o 
   7   1   9       51.09       60.88      3.39 o 
   8   1   9       70.45       72.19      3.73 o 
   9   1   9      136.57      138.79      5.12 o 
  10   1   9      123.20      119.92      9.28 o 
  11   1   9      285.20      280.62      7.75 o 
 -10   2   9      116.05      128.03      5.60 o 
  -9   2   9      469.33      499.91     10.75 o 
  -8   2   9       32.28       37.12      3.22 o 
  -7   2   9       16.64       21.94      2.65 o 
  -6   2   9      160.02      158.49      9.34 o 
  -5   2   9      225.51      200.38      5.57 o 
  -4   2   9       36.04       25.89      2.41 o 
  -3   2   9       78.07       71.63      4.91 o 
  -2   2   9      516.99      522.33     13.35 o 
  -1   2   9      318.79      314.42      5.15 o 
   0   2   9      132.10      125.81      3.02 o 
   1   2   9      116.93       97.15      2.43 o 
   2   2   9       40.23       33.39      1.75 o 
   3   2   9       93.63       79.47      3.45 o 
   4   2   9       38.01       33.86      1.89 o 
   5   2   9       10.71        8.06      1.72 o 
   6   2   9        0.33        2.84      2.54 o 
   7   2   9        1.16        3.45      1.62 o 
   8   2   9      629.55      585.46     10.84 o 
   9   2   9      213.83      214.37      6.10 o 
  10   2   9       36.66       38.94      4.95 o 
  11   2   9      106.70      120.71      5.15 o 
  -9   3   9      158.85      138.69      5.45 o 
  -8   3   9       46.14       48.67      3.45 o 
  -7   3   9      561.56      526.17     11.01 o 
  -6   3   9      123.23      136.61      4.85 o 
  -5   3   9       53.25       51.19      3.58 o 
  -4   3   9     2472.28     2376.13     32.60 o 
  -3   3   9      980.02      898.68     20.99 o 
  -2   3   9      942.28     1006.70     22.78 o 
  -1   3   9      134.62      140.69      6.19 o 
   0   3   9      797.66      821.87     17.48 o 
   1   3   9       61.38       60.52      1.89 o 
   2   3   9        8.01       10.40      1.04 o 
   3   3   9      119.62      137.19      3.26 o 
   4   3   9        4.00        4.75      1.13 o 
   5   3   9     1652.35     1555.03     21.78 o 
   6   3   9       49.96       47.77      2.94 o 
   7   3   9       59.24       55.75      3.13 o 
   8   3   9      739.70      715.48     12.41 o 
   9   3   9       24.40       26.43      2.86 o 
  10   3   9      120.23      130.99      4.82 o 
  11   3   9       86.33       93.10      4.61 o 
  -9   4   9      162.51      167.89      6.04 o 
  -8   4   9        3.33        3.05      2.19 o 
  -7   4   9      226.41      202.64      8.11 o 
  -6   4   9       37.93       50.37      8.79 o 
  -5   4   9       56.01       59.24      3.50 o 
  -4   4   9       50.09       57.77      3.36 o 
  -3   4   9        3.59        6.47      3.65 o 
  -2   4   9      308.71      319.88     10.62 o 
  -1   4   9      472.49      453.31     12.58 o 
   0   4   9      104.33      122.46      3.88 o 
   1   4   9        9.52        9.92      3.43 o 
   2   4   9      301.42      292.06      4.87 o 
   3   4   9      156.93      169.00      3.81 o 
   4   4   9       50.03       51.78      2.43 o 
   5   4   9      385.30      363.28     16.30 o 
   6   4   9      840.60      771.52     17.74 o 
   7   4   9       25.20       23.24      1.90 o 
   8   4   9        3.29        3.69      2.86 o 
   9   4   9      346.28      375.89      9.43 o 
  10   4   9      158.52      154.08      5.20 o 
  11   4   9      388.50      408.43     14.50 o 
  -9   5   9       75.27       83.53      4.57 o 
  -8   5   9       26.04       19.62      3.39 o 
  -7   5   9       90.65       93.90      4.43 o 
  -6   5   9      295.43      322.39      9.53 o 
  -5   5   9       18.93       26.78      2.67 o 
  -4   5   9       36.94       31.18      2.99 o 
  -3   5   9        8.77        3.41      2.43 o 
  -2   5   9      676.69      671.17     11.83 o 
  -1   5   9      178.17      200.98      6.31 o 
   0   5   9       13.80       22.93      2.01 o 
   1   5   9      123.95      153.84      4.33 o 
   2   5   9       63.93       57.96      4.03 o 
   3   5   9      759.12      706.35     11.69 o 
   4   5   9        0.05        2.61      2.41 o 
   5   5   9        2.59       -1.56      1.58 o 
   6   5   9      682.27      626.72     11.72 o 
   7   5   9       37.40       41.59      4.93 o 
   8   5   9      385.16      410.55      9.26 o 
   9   5   9        0.35        2.92      3.39 o 
  10   5   9      127.11      140.82      7.72 o 
  11   5   9      132.53      136.73      8.57 o 
  -8   6   9        2.30        1.68      4.44 o 
  -7   6   9       91.24       86.45      4.39 o 
  -6   6   9       24.47       28.52      2.92 o 
  -5   6   9       29.29       22.31      2.42 o 
  -4   6   9      582.20      515.29     10.09 o 
  -3   6   9      232.73      250.57      4.93 o 
  -2   6   9      641.00      707.89     19.97 o 
  -1   6   9      849.38      870.33     15.11 o 
   0   6   9     1001.26     1049.94     16.37 o 
   1   6   9      278.95      300.69      6.57 o 
   2   6   9        0.09        0.32      1.21 o 
   3   6   9      295.91      270.34      9.51 o 
   4   6   9        1.74        2.82      2.43 o 
   5   6   9      185.63      192.91      8.36 o 
   6   6   9       58.02       56.81      3.86 o 
   7   6   9      206.99      208.20      6.33 o 
   8   6   9      859.28      858.42     15.34 o 
   9   6   9       94.75       75.77      4.29 o 
  10   6   9       34.61       33.26      3.69 o 
  11   6   9      419.49      447.37     10.71 o 
  -8   7   9       31.89       41.36      3.61 o 
  -7   7   9       50.89       45.74      3.45 o 
  -6   7   9       34.29       45.54      3.30 o 
  -5   7   9        0.00       -2.61      1.74 o 
  -4   7   9        6.93        4.15      1.99 o 
  -3   7   9      346.65      377.71      7.96 o 
  -2   7   9       46.69       37.88      2.73 o 
  -1   7   9      718.91      697.37      9.79 o 
   0   7   9        8.93        7.84      3.09 o 
   1   7   9      355.63      386.66      8.25 o 
   2   7   9      179.08      182.20      5.36 o 
   3   7   9       81.98       85.45      5.63 o 
   4   7   9      316.81      364.23     11.99 o 
   5   7   9     1031.68      993.90     24.10 o 
   6   7   9      346.63      331.56     11.77 o 
   7   7   9        0.68        0.67      2.02 o 
   8   7   9      108.19      110.21      4.97 o 
   9   7   9      199.81      200.63      6.65 o 
  10   7   9       36.52       34.17      3.42 o 
  11   7   9       45.36       53.50      7.59 o 
  -7   8   9       34.33       29.58      3.09 o 
  -6   8   9       38.15       36.31      3.19 o 
  -5   8   9       18.22       17.03      2.52 o 
  -4   8   9       30.43       31.68      2.79 o 
  -3   8   9       80.07       82.63      6.40 o 
  -2   8   9        8.71       10.20      1.81 o 
  -1   8   9      105.79      101.05     11.33 o 
   0   8   9       27.12       27.07      5.97 o 
   1   8   9      111.71      135.03      7.79 o 
   2   8   9       15.30       10.77      3.26 o 
   3   8   9      119.13      107.95      4.47 o 
   4   8   9        4.78        5.20      2.86 o 
   5   8   9       77.61       62.16      5.84 o 
   6   8   9      842.52      788.92     21.03 o 
   7   8   9        6.95        7.29      3.46 o 
   8   8   9      103.29      105.92      4.95 o 
   9   8   9      181.42      184.15      6.38 o 
  10   8   9       91.66      105.18      5.40 o 
  -7   9   9        0.46        2.09      3.67 o 
  -6   9   9        8.85        7.64      3.80 o 
  -5   9   9        1.91       -2.39      3.20 o 
  -4   9   9      137.84      130.03      8.45 o 
  -3   9   9        0.14       -1.04      1.99 o 
  -2   9   9        0.02       -0.17      1.88 o 
  -1   9   9      100.26       93.18      4.52 o 
   0   9   9      139.06      148.86      8.87 o 
   1   9   9      361.49      357.11      8.40 o 
   2   9   9       96.56      104.53      4.55 o 
   3   9   9      572.66      568.19     11.29 o 
   4   9   9       12.23       17.67      2.48 o 
   5   9   9        2.96        3.50      3.11 o 
   6   9   9      330.73      336.16     12.71 o 
   7   9   9       40.84       30.72      4.52 o 
   8   9   9      294.51      285.79      8.09 o 
   9   9   9       13.17       14.81      2.76 o 
  10   9   9        0.05       -0.27      3.35 o 
  -6  10   9       34.86       40.06      5.72 o 
  -5  10   9        0.51        0.55      3.58 o 
  -4  10   9        1.98        1.61      2.16 o 
  -3  10   9      298.50      299.34      8.02 o 
  -2  10   9      103.60      107.81      4.91 o 
  -1  10   9       62.30       55.51      3.77 o 
   0  10   9      196.11      194.64      6.30 o 
   1  10   9      174.54      160.29      5.72 o 
   2  10   9      137.66      129.46      5.20 o 
   3  10   9       13.64       21.41      2.69 o 
   4  10   9      195.90      190.00      6.35 o 
   5  10   9      384.50      387.10     13.95 o 
   6  10   9       26.83       39.12      5.20 o 
   7  10   9       69.05       88.05      7.29 o 
   8  10   9      125.57      116.76      8.32 o 
   9  10   9      152.03      141.88      8.28 o 
  -5  11   9        2.33        7.59      3.92 o 
  -4  11   9        8.26        9.71      6.27 o 
  -3  11   9       16.60       18.32      3.56 o 
  -2  11   9      206.84      233.41     11.26 o 
  -1  11   9       33.24       40.42      5.72 o 
   0  11   9       31.82       31.26      3.36 o 
   1  11   9      110.80      120.56      8.21 o 
   2  11   9       19.69       21.74      2.93 o 
   3  11   9       24.62       25.52      3.02 o 
   4  11   9        3.58        2.16      2.18 o 
   5  11   9        4.26        5.80      2.43 o 
   6  11   9      243.64      225.67     10.62 o 
   7  11   9        2.09       -2.09      3.50 o 
   8  11   9        5.04        5.12      3.88 o 
  -3  12   9        0.02        1.28      2.21 o 
  -2  12   9       26.40       28.01      3.45 o 
  -1  12   9        5.56       10.50      2.77 o 
   0  12   9        0.82        1.37      2.51 o 
   1  12   9      156.13      141.58      5.92 o 
   2  12   9       23.28       28.41      3.31 o 
   3  12   9      116.41      132.31      5.58 o 
   4  12   9        4.83        5.97      2.44 o 
   5  12   9        2.03        4.26      2.34 o 
   6  12   9      251.83      281.82      8.50 o 
   7  12   9        0.08        0.26      3.50 o 
  -2  13   9       58.50       57.88      4.40 o 
  -1  13   9        0.03        0.61      2.36 o 
   0  13   9       67.81       64.03      4.50 o 
   1  13   9        0.01        0.67      2.52 o 
   2  13   9      141.39      149.15      6.27 o 
   3  13   9        5.43        4.02      3.43 o 
   4  13   9       26.28       21.82      3.27 o 
   5  13   9       17.49       16.04      3.60 o 
  -4  -8  10       28.31       22.03      3.06 o 
  -3  -8  10       17.81       13.54      5.08 o 
  -2  -8  10        1.51        5.85      2.43 o 
  -1  -8  10        0.75       -0.21      3.46 o 
   0  -8  10       33.29       38.52      4.65 o 
   1  -8  10       24.52       30.84      4.27 o 
   2  -8  10        0.34        0.90      2.56 o 
   3  -8  10       47.19       42.65      3.53 o 
  -5  -7  10       43.68       51.42      3.78 o 
  -4  -7  10        1.69        0.67      2.14 o 
  -3  -7  10       19.39       19.90      2.97 o 
  -2  -7  10      137.24      151.66      8.28 o 
  -1  -7  10       35.75       34.69      3.24 o 
   0  -7  10      530.14      529.32     11.10 o 
   1  -7  10      212.22      209.80      8.83 o 
   2  -7  10       15.51       11.40      2.43 o 
   3  -7  10      166.92      164.59      5.82 o 
   4  -7  10        7.32        4.42      2.26 o 
   5  -7  10       26.73       32.85      5.12 o 
  -6  -6  10       10.26       16.68      5.76 o 
  -5  -6  10        1.96        1.46      2.69 o 
  -4  -6  10       60.53       61.42      4.02 o 
  -3  -6  10      110.70      105.84      6.91 o 
  -2  -6  10      393.35      420.25     13.95 o 
  -1  -6  10       30.71       32.31      3.13 o 
   0  -6  10      377.05      365.25      8.76 o 
   1  -6  10      995.76      994.46     22.91 o 
   2  -6  10       37.14       38.16      3.24 o 
   3  -6  10       10.11        8.47      3.48 o 
   4  -6  10      176.76      194.87      6.21 o 
   5  -6  10      175.80      178.41      5.99 o 
   6  -6  10       89.09       97.24      4.66 o 
  -7  -5  10       46.15       49.09      2.93 o 
  -6  -5  10        0.19        1.36      2.10 o 
  -5  -5  10       61.06       49.71      3.54 o 
  -4  -5  10        5.48        4.20      2.12 o 
  -3  -5  10       24.37       28.38      3.24 o 
  -2  -5  10      141.58      126.70      7.38 o 
  -1  -5  10       90.92      106.66      4.83 o 
   0  -5  10       15.13       13.86      2.92 o 
   1  -5  10      270.18      258.10      7.01 o 
   2  -5  10       38.04       45.18      5.12 o 
   3  -5  10      412.54      413.87      8.90 o 
   4  -5  10       18.30       12.64      2.34 o 
   5  -5  10       33.42       34.03      3.09 o 
   6  -5  10      484.55      459.00      9.94 o 
   7  -5  10        1.00       -0.66      2.08 o 
  -8  -4  10       59.20       62.96      3.34 o 
  -7  -4  10       12.69       16.84      2.18 o 
  -6  -4  10        0.05       -1.15      1.61 o 
  -5  -4  10      229.49      222.22     11.45 o 
  -4  -4  10      185.25      223.01      7.23 o 
  -3  -4  10      128.35      109.77      4.54 o 
  -2  -4  10      325.17      327.55     11.52 o 
  -1  -4  10       74.35       63.78      3.99 o 
   0  -4  10     1111.53     1103.77     17.71 o 
   1  -4  10       18.53       32.00      2.68 o 
   2  -4  10        1.57        1.78      1.62 o 
   3  -4  10      442.52      427.75     17.19 o 
   4  -4  10        7.75        5.89      3.26 o 
   5  -4  10        3.81        6.97      2.37 o 
   6  -4  10       99.41       90.51      4.38 o 
   7  -4  10       56.12       55.30      3.75 o 
   8  -4  10      199.91      201.57      6.53 o 
  -8  -3  10       97.44       98.44      4.91 o 
  -7  -3  10       60.08       72.69      4.37 o 
  -6  -3  10        0.25        0.10      1.55 o 
  -5  -3  10      154.98      148.98      5.45 o 
  -4  -3  10      401.97      415.80     13.08 o 
  -3  -3  10      146.08      146.79      5.07 o 
  -2  -3  10       21.13       15.83      3.54 o 
  -1  -3  10      317.19      290.69     10.54 o 
   0  -3  10     2315.34     2331.58     32.30 o 
   1  -3  10     3594.80     3615.63     38.56 o 
   2  -3  10       25.64       22.02      2.86 o 
   3  -3  10      364.52      343.48      7.63 o 
   4  -3  10      743.86      748.31     12.89 o 
   5  -3  10      557.21      571.13     10.85 o 
   6  -3  10       62.37       60.72      3.64 o 
   7  -3  10        9.98        4.69      2.10 o 
   8  -3  10      123.65      121.05      5.04 o 
   9  -3  10       26.65       23.36      2.94 o 
  -8  -2  10       20.60       33.40      2.72 o 
  -7  -2  10      282.47      307.49     17.17 o 
  -6  -2  10       35.06       41.18      5.89 o 
  -5  -2  10       71.18       66.56      3.80 o 
  -4  -2  10      348.97      376.37      8.48 o 
  -3  -2  10       98.31      108.15      4.30 o 
  -2  -2  10     1808.80     1697.20     35.66 o 
  -1  -2  10      148.85      159.12      8.38 o 
   0  -2  10      335.96      340.50     13.16 o 
   1  -2  10     1955.20     1886.90     21.52 o 
   2  -2  10      161.55      168.94      4.27 o 
   3  -2  10      325.92      302.61      5.81 o 
   4  -2  10       16.27       14.67      2.67 o 
   5  -2  10      162.39      146.87     13.35 o 
   6  -2  10     1331.70     1255.23     19.25 o 
   7  -2  10       14.40       10.66      2.27 o 
   8  -2  10       20.87       18.32      3.41 o 
   9  -2  10      134.32      142.49      5.60 o 
  -9  -1  10      215.34      223.14      8.17 o 
  -8  -1  10       49.68       58.20      3.35 o 
  -7  -1  10       70.72       83.44      3.57 o 
  -6  -1  10        8.08       11.70      2.15 o 
  -5  -1  10      416.04      404.69      8.68 o 
  -4  -1  10      119.87      139.03      7.08 o 
  -3  -1  10      150.07      143.84      4.93 o 
  -2  -1  10      227.42      247.94      9.60 o 
  -1  -1  10       61.51       76.88      4.05 o 
   0  -1  10      297.71      325.86      5.81 o 
   1  -1  10      829.38      841.47     11.13 o 
   2  -1  10      110.35      119.84      3.91 o 
   3  -1  10     1679.29     1694.78     19.70 o 
   4  -1  10       27.73       31.51      2.50 o 
   5  -1  10      142.81      141.63      4.80 o 
   6  -1  10      866.37      814.32     15.57 o 
   7  -1  10        1.20        1.03      1.77 o 
   8  -1  10      171.75      162.74      5.57 o 
   9  -1  10        0.51        1.71      1.99 o 
  10  -1  10       89.36       92.23      4.66 o 
  -9   0  10      224.95      242.08      6.65 o 
  -8   0  10       24.25       30.26      2.54 o 
  -7   0  10       33.10       29.21      2.35 o 
  -6   0  10       91.67       94.29      3.58 o 
  -5   0  10      819.11      810.46     11.35 o 
  -4   0  10     1662.78     1621.35     33.74 o 
  -3   0  10      116.97      103.46      4.12 o 
  -2   0  10     1118.05     1075.00     24.32 o 
  -1   0  10      115.40       95.52      6.02 o 
   0   0  10     5376.02     5404.18     55.33 o 
   1   0  10     2505.06     2465.79     26.93 o 
   2   0  10        8.69        1.72      2.48 o 
   3   0  10      783.75      841.61     11.19 o 
   4   0  10     1447.66     1321.66     19.33 o 
   5   0  10      500.48      481.20      9.31 o 
   6   0  10        8.41       13.85      2.22 o 
   7   0  10      316.84      295.06      7.25 o 
   8   0  10      466.93      445.07      9.44 o 
   9   0  10       80.15       86.06      4.23 o 
  10   0  10       18.35       20.23      3.60 o 
  -9   1  10       83.15       70.97      4.34 o 
  -8   1  10        6.22       -1.69      2.08 o 
  -7   1  10      652.57      658.26     12.41 o 
  -6   1  10      102.59      122.04      4.79 o 
  -5   1  10        3.33        7.59      1.93 o 
  -4   1  10     1077.96     1090.14     24.57 o 
  -3   1  10       31.01       27.60      3.24 o 
  -2   1  10     3169.77     3184.24     81.76 o 
  -1   1  10      324.01      344.27     10.88 o 
   0   1  10     1176.98     1229.73     28.93 o 
   1   1  10     7509.31     7385.26     82.86 o 
   2   1  10      309.28      322.52      7.96 o 
   3   1  10       22.62       23.70      1.87 o 
   4   1  10      454.84      417.40      6.89 o 
   5   1  10      375.79      300.68      6.80 o 
   6   1  10     1188.91     1213.65     18.42 o 
   7   1  10      127.17      121.37      4.54 o 
   8   1  10       87.54       95.98      4.80 o 
   9   1  10      213.52      198.77      6.05 o 
  10   1  10       31.96       37.94      7.87 o 
  -9   2  10      203.76      206.44      6.86 o 
  -8   2  10       29.33       29.07      3.02 o 
  -7   2  10      243.22      241.99      6.77 o 
  -6   2  10        0.02       -0.79      1.84 o 
  -5   2  10      146.04      147.58      5.97 o 
  -4   2  10       27.80       38.86      3.01 o 
  -3   2  10      193.88      195.90      7.72 o 
  -2   2  10      620.01      608.51     15.36 o 
  -1   2  10     1436.51     1465.34     32.38 o 
   0   2  10      119.37      114.38      4.82 o 
   1   2  10     2340.69     2417.10     58.21 o 
   2   2  10      298.58      321.21     14.35 o 
   3   2  10     1288.58     1381.16     16.34 o 
   4   2  10       38.08       33.64      2.06 o 
   5   2  10      191.23      200.99      5.50 o 
   6   2  10     2128.72     2122.52     29.15 o 
   7   2  10        5.70        1.13      2.30 o 
   8   2  10        3.51        3.72      3.54 o 
   9   2  10      125.63      106.26      7.85 o 
  10   2  10      281.59      265.28      7.31 o 
  -9   3  10      353.79      372.89      9.27 o 
  -8   3  10       23.60       24.23      2.91 o 
  -7   3  10        0.49        3.49      2.16 o 
  -6   3  10      110.66      109.69      4.52 o 
  -5   3  10     1376.22     1350.79     20.69 o 
  -4   3  10     1362.76     1307.05     19.83 o 
  -3   3  10       49.38       40.70      3.92 o 
  -2   3  10     1507.36     1506.94     32.17 o 
  -1   3  10        8.09        5.65      2.53 o 
   0   3  10     3479.92     3510.17     37.78 o 
   1   3  10       83.79      106.84      5.76 o 
   2   3  10      380.17      373.18     10.78 o 
   3   3  10     1906.76     1922.48     24.88 o 
   4   3  10     1173.07     1156.30     14.18 o 
   5   3  10        4.31        3.58      2.11 o 
   6   3  10      312.52      330.21      7.37 o 
   7   3  10      429.52      413.09      8.56 o 
   8   3  10      537.81      542.46     10.47 o 
   9   3  10      113.00      119.13      4.99 o 
  10   3  10        5.98        7.27      2.20 o 
  -8   4  10       38.18       42.74      3.53 o 
  -7   4  10      428.25      415.03     15.32 o 
  -6   4  10        1.40       -1.34      3.03 o 
  -5   4  10       69.19       72.15      3.88 o 
  -4   4  10     2405.08     2388.80     51.13 o 
  -3   4  10        7.64        3.58      2.58 o 
  -2   4  10      166.45      174.82      7.85 o 
  -1   4  10     1097.10     1094.54     24.87 o 
   0   4  10     1953.17     1928.17     22.52 o 
   1   4  10     8581.28     8815.43     90.81 o 
   2   4  10      179.08      155.08      7.41 o 
   3   4  10       25.90       29.83      1.74 o 
   4   4  10     2050.22     2038.81     19.92 o 
   5   4  10      582.40      571.25     10.22 o 
   6   4  10      235.76      259.06      7.19 o 
   7   4  10       11.91       15.18      4.65 o 
   8   4  10      136.49      140.47     12.03 o 
   9   4  10      166.24      155.53      5.23 o 
  10   4  10       23.14       22.51      2.74 o 
  -8   5  10       43.68       40.17      3.49 o 
  -7   5  10      394.46      405.70      9.31 o 
  -6   5  10      137.95      153.25      5.33 o 
  -5   5  10        3.85        7.92      2.17 o 
  -4   5  10      118.23      107.01      4.74 o 
  -3   5  10        9.39        2.87      1.85 o 
  -2   5  10     2118.06     2273.46     47.05 o 
  -1   5  10      656.96      623.10     16.68 o 
   0   5  10      814.99      816.62     14.82 o 
   1   5  10     3329.08     3546.50     47.57 o 
   2   5  10      533.15      500.96      9.40 o 
   3   5  10       58.10       58.23      4.08 o 
   4   5  10       27.05       37.62      3.14 o 
   5   5  10       45.13       47.71      3.45 o 
   6   5  10     1392.35     1355.32     21.20 o 
   7   5  10      163.27      158.44      5.56 o 
   8   5  10       65.29       70.22      6.14 o 
   9   5  10      235.82      252.17     10.37 o 
  10   5  10      167.80      197.18      9.56 o 
  -8   6  10        1.66        4.97      2.44 o 
  -7   6  10       47.32       38.49      3.30 o 
  -6   6  10        3.57        3.06      2.21 o 
  -5   6  10      563.27      542.67     21.16 o 
  -4   6  10      104.06      113.67      4.61 o 
  -3   6  10        8.47        6.98      3.20 o 
  -2   6  10      451.26      481.64      9.37 o 
  -1   6  10      328.15      301.95     10.71 o 
   0   6  10      447.93      418.29      8.83 o 
   1   6  10      535.51      515.51     12.97 o 
   2   6  10      421.04      443.46      8.73 o 
   3   6  10     2147.32     2131.40     44.03 o 
   4   6  10      422.51      470.71     13.82 o 
   5   6  10      107.43       92.46      4.42 o 
   6   6  10      830.58      877.38     15.37 o 
   7   6  10      216.72      199.67      6.30 o 
   8   6  10       80.13       95.91      4.76 o 
   9   6  10        0.07        0.60      2.94 o 
  10   6  10       11.97       21.59      4.39 o 
  -7   7  10       68.30       80.04      4.51 o 
  -6   7  10       60.23       70.17      5.29 o 
  -5   7  10      359.25      375.87      8.64 o 
  -4   7  10     1794.78     1717.10     25.28 o 
  -3   7  10        5.53        3.21      1.91 o 
  -2   7  10      398.18      391.66      8.98 o 
  -1   7  10      305.92      275.89      5.30 o 
   0   7  10     1223.71     1205.68     18.87 o 
   1   7  10     2783.36     2907.52     45.52 o 
   2   7  10       46.56       50.00      4.82 o 
   3   7  10       36.40       37.33      4.48 o 
   4   7  10     1757.37     1653.73     36.18 o 
   5   7  10       75.13       75.64      6.06 o 
   6   7  10       13.38       13.41      2.49 o 
   7   7  10       73.34       67.70      4.14 o 
   8   7  10      152.13      138.82      5.56 o 
   9   7  10      213.49      216.89      8.25 o 
  10   7  10       12.85       11.91      2.91 o 
  -7   8  10      209.47      203.72      6.80 o 
  -6   8  10      146.98      165.83      6.08 o 
  -5   8  10        0.65        2.62      2.16 o 
  -4   8  10      232.22      221.50      6.53 o 
  -3   8  10       43.82       41.04      5.38 o 
  -2   8  10      845.20      853.51     14.88 o 
  -1   8  10        3.28        1.65      3.82 o 
   0   8  10      582.12      575.47     11.21 o 
   1   8  10     2642.49     2762.60     38.58 o 
   2   8  10      789.28      756.86     13.65 o 
   3   8  10      384.89      372.38     12.50 o 
   4   8  10       46.30       44.32      4.86 o 
   5   8  10       11.36       16.30      3.75 o 
   6   8  10       99.79       84.30      6.66 o 
   7   8  10      204.93      221.92      6.98 o 
   8   8  10       80.22       92.00      4.91 o 
   9   8  10       26.69       25.93      5.06 o 
  10   8  10        0.33       -0.60      2.43 o 
  -6   9  10        7.27        6.23      3.92 o 
  -5   9  10       33.63       33.36      5.12 o 
  -4   9  10       11.95        7.81      3.97 o 
  -3   9  10       30.60       34.15      3.09 o 
  -2   9  10      303.02      319.67     11.94 o 
  -1   9  10      390.06      393.10     13.50 o 
   0   9  10       62.24       75.29      4.21 o 
   1   9  10      734.55      741.24     21.16 o 
   2   9  10      199.77      205.75      7.36 o 
   3   9  10      235.68      232.43      6.88 o 
   4   9  10       41.70       51.19      5.16 o 
   5   9  10       35.44       29.27      4.35 o 
   6   9  10      720.04      777.02     21.42 o 
   7   9  10       82.43       77.17      6.87 o 
   8   9  10       35.86       25.65      4.33 o 
   9   9  10       91.74      106.60      9.45 o 
  -5  10  10      269.68      263.60     12.20 o 
  -4  10  10      358.83      366.75     14.50 o 
  -3  10  10        0.49        1.19      2.13 o 
  -2  10  10      279.51      289.36      7.99 o 
  -1  10  10       97.28      100.82      4.89 o 
   0  10  10      335.63      361.19      8.92 o 
   1  10  10      100.81      108.67      5.06 o 
   2  10  10      186.33      183.60      6.16 o 
   3  10  10      180.90      183.84      6.35 o 
   4  10  10      578.57      520.48     11.26 o 
   5  10  10       24.73       26.24      4.48 o 
   6  10  10        0.43        0.51      3.37 o 
   7  10  10      101.49      100.47      7.76 o 
   8  10  10       38.14       39.89      5.29 o 
  -4  11  10      203.95      200.72     11.05 o 
  -3  11  10       35.32       36.31      3.50 o 
  -2  11  10        8.92        4.61      1.97 o 
  -1  11  10       39.76       35.86      5.78 o 
   0  11  10      183.96      173.98      7.17 o 
   1  11  10      928.37      922.52     16.81 o 
   2  11  10      257.05      245.16      7.42 o 
   3  11  10       46.95       45.37      3.61 o 
   4  11  10      119.67      128.23      5.58 o 
   5  11  10        3.18        1.41      3.54 o 
   6  11  10        3.23        4.86      3.67 o 
   7  11  10       34.62       41.76      5.67 o 
  -2  12  10      115.39      117.73      4.74 o 
  -1  12  10       54.22       49.79      4.04 o 
   0  12  10       86.58      106.78      5.61 o 
   1  12  10      364.98      366.09      9.64 o 
   2  12  10      133.19      133.44      5.96 o 
   3  12  10       61.92       72.36      9.56 o 
   4  12  10        2.19        0.56      2.26 o 
   5  12  10        3.41        4.43      2.53 o 
   6  12  10       79.71       79.90      7.21 o 
   0  13  10        5.37        6.37      3.26 o 
   1  13  10       33.78       38.55      3.95 o 
   2  13  10      103.59      113.62      5.84 o 
   3  13  10       95.78      114.46      5.64 o 
   4  13  10       60.10       57.04      7.36 o 
  -3  -7  11        4.46        6.02      3.88 o 
  -2  -7  11        3.70        5.25      3.84 o 
  -1  -7  11      117.84      133.91      8.28 o 
   0  -7  11      132.99      126.87      5.49 o 
   1  -7  11       21.31       22.40      3.97 o 
   2  -7  11        0.68       -0.73      2.69 o 
   3  -7  11       15.76       23.15      3.04 o 
  -5  -6  11       41.57       41.45      4.35 o 
  -4  -6  11       50.24       42.32      5.38 o 
  -3  -6  11       93.97       80.97      6.57 o 
  -2  -6  11        8.12       12.07      4.05 o 
  -1  -6  11        0.02        3.58      3.37 o 
   0  -6  11      285.31      287.89     11.11 o 
   1  -6  11      115.04      106.27      6.57 o 
   2  -6  11       41.27       53.75      4.99 o 
   3  -6  11       71.96       65.92      4.39 o 
   4  -6  11       20.36       27.84      3.24 o 
   5  -6  11       87.29      113.14      6.80 o 
  -6  -5  11        0.62       -2.19      2.03 o 
  -5  -5  11       17.50       21.60      2.91 o 
  -4  -5  11       11.43        6.54      2.26 o 
  -3  -5  11       33.22       42.58      4.99 o 
  -2  -5  11      234.25      227.08      9.98 o 
  -1  -5  11       13.55        8.19      3.58 o 
   0  -5  11        7.47       10.73      2.38 o 
   1  -5  11        4.99        3.49      2.08 o 
   2  -5  11       11.41       12.63      3.24 o 
   3  -5  11        5.31       -0.17      1.96 o 
   4  -5  11       86.45      112.82      4.93 o 
   5  -5  11        9.77       12.03      2.51 o 
   6  -5  11       10.57       10.94      6.57 o 
  -6  -4  11      198.42      203.74      7.39 o 
  -5  -4  11      275.88      261.86      7.49 o 
  -4  -4  11        9.71       14.00      2.50 o 
  -3  -4  11       27.62       35.41      4.69 o 
  -2  -4  11        0.09       -0.38      2.69 o 
  -1  -4  11        1.86        1.79      3.20 o 
   0  -4  11       26.41       24.86      2.78 o 
   1  -4  11       48.11       59.05      3.76 o 
   2  -4  11       49.69       58.36      3.07 o 
   3  -4  11      143.72      145.07     10.24 o 
   4  -4  11        5.39        6.67      2.25 o 
   5  -4  11        0.25       -0.24      1.99 o 
   6  -4  11       51.97       50.25      3.55 o 
   7  -4  11      148.70      159.90      6.10 o 
  -7  -3  11        9.78       10.71      2.84 o 
  -6  -3  11        4.14        4.96      1.84 o 
  -5  -3  11      427.12      411.81     10.20 o 
  -4  -3  11      247.44      228.43      6.70 o 
  -3  -3  11      130.46      141.68      7.17 o 
  -2  -3  11      140.31      159.81      8.15 o 
  -1  -3  11      162.76      188.09      8.70 o 
   0  -3  11      478.52      448.34      9.66 o 
   1  -3  11       13.10       12.60      2.44 o 
   2  -3  11       27.00       22.61      2.16 o 
   3  -3  11       81.90       91.53      4.24 o 
   4  -3  11        0.00        1.91      2.22 o 
   5  -3  11       44.86       49.60      3.36 o 
   6  -3  11       74.54       63.56      3.80 o 
   7  -3  11       59.72       61.93      3.91 o 
   8  -3  11       30.20       20.67      2.86 o 
  -7  -2  11       29.17       35.54      3.25 o 
  -6  -2  11       26.43       24.56      2.36 o 
  -5  -2  11        0.07       -0.87      1.82 o 
  -4  -2  11       29.92       21.97      2.67 o 
  -3  -2  11       13.27       10.47      2.19 o 
  -2  -2  11      386.21      384.46     12.67 o 
  -1  -2  11        2.57        4.74      2.90 o 
   0  -2  11       97.77       88.47      4.25 o 
   1  -2  11      126.34      153.52      5.31 o 
   2  -2  11       21.44       17.28      1.91 o 
   3  -2  11       20.50       17.94      1.95 o 
   4  -2  11      300.76      302.95      7.22 o 
   5  -2  11       60.12       61.28      3.63 o 
   6  -2  11        6.34        6.07      2.08 o 
   7  -2  11      141.86      143.77      5.28 o 
   8  -2  11        0.76        1.47      3.90 o 
  -8  -1  11       51.73       53.66      3.12 o 
  -7  -1  11       42.51       44.75      3.42 o 
  -6  -1  11      139.41      151.94      6.80 o 
  -5  -1  11        2.41        2.26      2.00 o 
  -4  -1  11       89.62       67.79      3.89 o 
  -3  -1  11      180.62      201.62      6.00 o 
  -2  -1  11       17.39       20.14      3.41 o 
  -1  -1  11       76.99       79.82      5.67 o 
   0  -1  11        0.25        0.17      1.59 o 
   1  -1  11        4.47        0.44      1.40 o 
   2  -1  11      321.40      303.38      6.10 o 
   3  -1  11       27.51       26.68      2.05 o 
   4  -1  11        5.02        1.30      1.75 o 
   5  -1  11        3.92        9.44      2.15 o 
   6  -1  11       49.42       37.84      2.96 o 
   7  -1  11      180.29      176.26      5.78 o 
   8  -1  11        0.01       -1.70      1.83 o 
   9  -1  11       11.63       11.69      2.99 o 
  -8   0  11        0.08        1.55      2.32 o 
  -7   0  11        2.12        1.34      3.16 o 
  -6   0  11      102.72       95.03      5.95 o 
  -5   0  11      837.41      740.46     18.39 o 
  -4   0  11       74.45       63.73      5.29 o 
  -3   0  11        9.28       10.75      2.86 o 
  -2   0  11      264.68      265.22      9.94 o 
  -1   0  11       97.64       94.96      5.89 o 
   0   0  11       89.27      100.67      4.20 o 
   1   0  11      132.57      137.21      3.71 o 
   2   0  11        2.17        1.67      1.32 o 
   3   0  11       29.49       23.73      1.98 o 
   4   0  11       12.23       11.54      2.04 o 
   5   0  11        4.99        8.28      2.03 o 
   6   0  11      365.38      344.05      7.91 o 
   7   0  11      120.66       88.10      4.12 o 
   8   0  11       49.58       41.15      3.21 o 
   9   0  11       72.36       75.42      4.41 o 
  -8   1  11       18.74       20.05      2.94 o 
  -7   1  11        0.03       -1.60      1.88 o 
  -6   1  11        7.60        4.09      2.07 o 
  -5   1  11       98.97       87.75      4.18 o 
  -4   1  11      160.23      133.87      6.57 o 
  -3   1  11        4.10        8.79      2.77 o 
  -2   1  11        0.54        2.90      2.26 o 
  -1   1  11      116.84       93.21      6.02 o 
   0   1  11      105.45      106.14      6.10 o 
   1   1  11      282.60      284.04      5.43 o 
   2   1  11      158.19      161.01      4.07 o 
   3   1  11      324.86      334.37      6.11 o 
   4   1  11       82.15       75.95      3.07 o 
   5   1  11       30.44       39.41      2.85 o 
   6   1  11        3.63        1.37      3.01 o 
   7   1  11      283.44      251.96      9.43 o 
   8   1  11        0.79       -0.04      1.68 o 
   9   1  11       68.30       82.96      8.51 o 
  -8   2  11        9.25        4.16      2.56 o 
  -7   2  11       64.76       74.77      4.31 o 
  -6   2  11        0.03       -0.90      1.78 o 
  -5   2  11       93.46       81.01      6.59 o 
  -4   2  11       46.53       33.96      3.88 o 
  -3   2  11       40.97       48.21      4.48 o 
  -2   2  11      140.99      148.20      7.04 o 
  -1   2  11       35.46       28.50      3.46 o 
   0   2  11       32.07       23.82      2.20 o 
   1   2  11       87.62       90.94      3.07 o 
   2   2  11      196.91      177.69      4.96 o 
   3   2  11      238.43      211.31      4.68 o 
   4   2  11      276.37      264.66      5.30 o 
   5   2  11       35.65       46.08      3.03 o 
   6   2  11       62.40       52.92      3.23 o 
   7   2  11        3.48        8.52      2.94 o 
   8   2  11       30.99       35.22      2.88 o 
   9   2  11       33.42       31.46      3.00 o 
  10   2  11       39.34       35.78      5.29 o 
  -8   3  11        0.61       -2.47      2.43 o 
  -7   3  11       36.79       34.45      3.14 o 
  -6   3  11      216.33      218.28      6.51 o 
  -5   3  11      162.01      151.28      5.23 o 
  -4   3  11       80.85       70.28      3.86 o 
  -3   3  11      116.42      120.35      6.44 o 
  -2   3  11      156.40      140.05      6.61 o 
  -1   3  11       40.52       35.07      3.75 o 
   0   3  11        4.25        2.77      1.69 o 
   1   3  11      165.23      169.84      6.06 o 
   2   3  11      142.07      133.47      4.15 o 
   3   3  11      186.42      174.14      4.20 o 
   4   3  11      116.76      113.73      3.50 o 
   5   3  11        5.57        1.75      1.61 o 
   6   3  11      300.01      307.90      7.29 o 
   7   3  11      310.64      256.92     15.34 o 
   8   3  11       15.34       18.54      2.92 o 
   9   3  11       25.91       28.69      2.85 o 
  10   3  11        5.98        8.75      2.50 o 
  -8   4  11        5.82        1.06      2.50 o 
  -7   4  11       10.87        9.30      4.07 o 
  -6   4  11        0.82       -0.70      3.14 o 
  -5   4  11      410.92      411.76     10.37 o 
  -4   4  11      132.29      101.67     11.73 o 
  -3   4  11        6.29        6.92      2.96 o 
  -2   4  11      218.06      228.87      8.92 o 
  -1   4  11      326.64      316.17      7.36 o 
   0   4  11        5.86        6.89      1.66 o 
   1   4  11       20.57       24.88      1.85 o 
   2   4  11       74.49       71.04      2.91 o 
   3   4  11      344.39      337.70      6.00 o 
   4   4  11        3.28       11.69      2.88 o 
   5   4  11       55.96       60.88      4.22 o 
   6   4  11      131.66      115.15      4.34 o 
   7   4  11      169.52      147.25      4.92 o 
   8   4  11        0.05       -2.01      2.09 o 
   9   4  11        1.61        0.90      2.82 o 
  10   4  11        5.09        1.37      4.63 o 
  -7   5  11        0.27       -0.74      2.11 o 
  -6   5  11        0.15        1.90      2.18 o 
  -5   5  11      164.54      145.41      5.30 o 
  -4   5  11       27.36       22.83      2.63 o 
  -3   5  11       17.69       14.59      3.75 o 
  -2   5  11        0.20        2.26      2.43 o 
  -1   5  11      140.39      170.68      7.81 o 
   0   5  11       12.32       16.16      1.74 o 
   1   5  11        5.51        3.24      1.69 o 
   2   5  11        3.06        4.20      1.43 o 
   3   5  11      202.19      205.66      4.66 o 
   4   5  11      330.38      328.95     10.81 o 
   5   5  11       86.49       96.07      6.10 o 
   6   5  11      226.70      189.84      8.66 o 
   7   5  11       98.70       99.61      6.95 o 
   8   5  11       20.25       23.63      4.14 o 
   9   5  11       71.34       73.85      6.23 o 
  10   5  11        1.58        4.44      3.50 o 
  -7   6  11       99.93      100.57      7.36 o 
  -6   6  11       49.13       44.47      4.86 o 
  -5   6  11        6.11        7.90      2.24 o 
  -4   6  11      223.48      217.42      6.87 o 
  -3   6  11      178.97      206.28      6.01 o 
  -2   6  11      107.42      119.11      4.55 o 
  -1   6  11        0.32        3.24      2.69 o 
   0   6  11       20.93       39.64      5.70 o 
   1   6  11        9.98       16.78      2.15 o 
   2   6  11      257.30      249.14      9.39 o 
   3   6  11        0.58        1.58      2.56 o 
   4   6  11      114.65       94.72      5.42 o 
   5   6  11       58.96       50.39      3.56 o 
   6   6  11       20.50       12.03      2.52 o 
   7   6  11      305.02      311.12     11.73 o 
   8   6  11        0.32        1.49      3.11 o 
   9   6  11        4.64        0.77      3.41 o 
  -6   7  11        8.11        9.34      2.50 o 
  -5   7  11      136.50      137.91      5.32 o 
  -4   7  11        0.17       -1.89      1.94 o 
  -3   7  11       10.17        4.59      2.11 o 
  -2   7  11      111.37      113.01      4.40 o 
  -1   7  11        3.46        1.25      2.39 o 
   0   7  11       59.19       62.58      5.38 o 
   1   7  11       37.72       40.02      4.48 o 
   2   7  11       18.30       10.11      3.20 o 
   3   7  11       21.92       22.10      3.80 o 
   4   7  11       14.93       22.48      3.80 o 
   5   7  11       27.03       32.78      3.03 o 
   6   7  11      450.93      423.01      9.79 o 
   7   7  11      123.96      122.94      5.23 o 
   8   7  11        2.49        2.86      2.26 o 
   9   7  11        7.13        8.02      3.80 o 
  -6   8  11        7.15        3.44      2.43 o 
  -5   8  11      198.44      215.02      6.68 o 
  -4   8  11       38.63       28.80      4.91 o 
  -3   8  11       28.44       29.73      4.82 o 
  -2   8  11      111.39      104.22      7.38 o 
  -1   8  11       20.46       19.53      3.56 o 
   0   8  11        4.65        1.50      2.01 o 
   1   8  11       21.01       21.24      2.62 o 
   2   8  11       13.67        9.64      3.37 o 
   3   8  11        3.61       -0.26      2.82 o 
   4   8  11       94.70      113.60      7.25 o 
   5   8  11        1.47       -1.28      2.90 o 
   6   8  11       65.08       70.27      4.43 o 
   7   8  11       48.77       34.42      6.91 o 
   8   8  11       15.25       17.44      2.97 o 
   9   8  11       54.20       49.53      5.29 o 
  -5   9  11       21.52       28.33      5.08 o 
  -4   9  11       93.96       89.29      7.17 o 
  -3   9  11       27.89       41.38      5.42 o 
  -2   9  11        8.09       14.57      2.56 o 
  -1   9  11      114.48      129.65      5.31 o 
   0   9  11        5.18        0.84      2.00 o 
   1   9  11       24.52       28.53      2.97 o 
   2   9  11      115.23      113.02      4.86 o 
   3   9  11      102.44       93.34      7.08 o 
   4   9  11       26.72       21.54      4.05 o 
   5   9  11        3.06        1.41      3.28 o 
   6   9  11       21.89       18.30      4.22 o 
   7   9  11       56.64       48.91      3.74 o 
   8   9  11        6.15        6.19      3.58 o 
  -4  10  11       49.35       55.84      6.36 o 
  -3  10  11        3.07        3.37      3.71 o 
  -2  10  11       13.96       15.11      2.79 o 
  -1  10  11       22.79       20.25      3.05 o 
   0  10  11        9.92       10.47      3.09 o 
   1  10  11        3.64        3.87      2.28 o 
   2  10  11        3.69        1.99      2.69 o 
   3  10  11       11.51       11.58      2.68 o 
   4  10  11       58.72       41.47      5.08 o 
   5  10  11       37.65       39.63      5.29 o 
   6  10  11      159.98      144.06      8.83 o 
   7  10  11       89.79      100.29      7.81 o 
  -3  11  11        0.30       -3.03      3.50 o 
  -2  11  11       76.53       75.66      6.91 o 
  -1  11  11        7.75        8.23      2.70 o 
   0  11  11       46.39       42.69      4.07 o 
   1  11  11       67.04       75.04      4.71 o 
   2  11  11        5.57        2.56      2.49 o 
   3  11  11       68.33       59.03      9.64 o 
   4  11  11       13.37       20.01      3.10 o 
   5  11  11        1.73        0.00      3.54 o 
   6  11  11       19.00       13.10      4.48 o 
  -1  12  11      112.68      124.75     12.12 o 
   0  12  11       17.19       18.84      6.87 o 
   1  12  11       12.33        6.20      2.70 o 
   2  12  11       27.60       32.82      3.55 o 
   3  12  11       36.83       35.71      3.69 o 
   4  12  11        0.75       -1.85      3.35 o 
   5  12  11        0.03       -0.94      3.33 o 
  -2  -6  12      156.72      164.93      9.60 o 
  -1  -6  12        0.16        3.24      3.54 o 
   0  -6  12       18.50       13.90      2.91 o 
   1  -6  12        2.30        0.77      2.94 o 
   2  -6  12       47.25       49.06      5.16 o 
  -4  -5  12        5.48        5.03      3.84 o 
  -3  -5  12        1.24       -1.79      3.16 o 
  -2  -5  12       33.00       30.93      4.91 o 
  -1  -5  12       46.13       57.68      6.02 o 
   0  -5  12        0.17       -0.90      2.00 o 
   1  -5  12        2.32        2.39      3.14 o 
   2  -5  12       96.55       91.08      6.48 o 
   3  -5  12      124.67      136.81      7.59 o 
   4  -5  12        4.25        0.02      3.86 o 
  -5  -4  12      142.02      151.48      6.07 o 
  -4  -4  12       19.62       19.58      4.48 o 
  -3  -4  12      234.37      233.65     10.49 o 
  -2  -4  12       21.95       18.26      4.14 o 
  -1  -4  12       13.62       10.11      3.71 o 
   0  -4  12        1.08        0.05      1.94 o 
   1  -4  12       71.92       80.30      4.34 o 
   2  -4  12       69.21       67.69      5.78 o 
   3  -4  12       60.47       61.41      3.77 o 
   4  -4  12       32.30       30.07      4.44 o 
   5  -4  12        2.86        2.66      2.07 o 
  -6  -3  12       41.41       43.45      2.96 o 
  -5  -3  12       81.24       96.82      5.08 o 
  -4  -3  12        0.01        0.72      2.04 o 
  -3  -3  12       56.74       53.92      5.38 o 
  -2  -3  12      235.60      249.69     10.75 o 
  -1  -3  12       70.26       67.79      6.31 o 
   0  -3  12       30.24       31.71      3.01 o 
   1  -3  12        1.15        0.45      2.92 o 
   2  -3  12       84.49       76.77      4.24 o 
   3  -3  12      114.00      115.60      4.81 o 
   4  -3  12        1.89        2.23      2.03 o 
   5  -3  12        9.83       16.04      3.26 o 
   6  -3  12        0.05       -0.49      1.92 o 
  -6  -2  12       18.30       20.79      2.33 o 
  -5  -2  12      442.32      495.51     11.01 o 
  -4  -2  12       60.54       59.81      4.59 o 
  -3  -2  12       21.60       27.64      2.89 o 
  -2  -2  12      508.30      488.80     15.23 o 
  -1  -2  12        4.05        2.90      2.86 o 
   0  -2  12       14.14       12.56      4.01 o 
   1  -2  12        0.75       -0.53      1.91 o 
   2  -2  12      230.63      223.59      7.12 o 
   3  -2  12      112.68      109.28      3.84 o 
   4  -2  12      125.60      109.11      4.60 o 
   5  -2  12       37.52       26.11      2.85 o 
   6  -2  12      106.35      115.23      5.02 o 
   7  -2  12        7.66        9.13      2.39 o 
  -6  -1  12        1.14        0.59      2.09 o 
  -5  -1  12      275.89      277.91      7.74 o 
  -4  -1  12        7.14        1.75      2.94 o 
  -3  -1  12      134.48      111.39      6.95 o 
  -2  -1  12        7.21       10.28      3.33 o 
  -1  -1  12      176.53      166.93      8.32 o 
   0  -1  12        3.07        4.58      3.33 o 
   1  -1  12       45.62       43.71      3.18 o 
   2  -1  12        8.96        6.46      1.70 o 
   3  -1  12      416.06      412.91      7.39 o 
   4  -1  12       95.05       94.16      4.33 o 
   5  -1  12        0.00        2.64      2.54 o 
   6  -1  12       19.91       22.76      4.37 o 
   7  -1  12       16.73       20.38      3.07 o 
   8  -1  12       52.31       38.89      3.44 o 
  -7   0  12      438.51      400.37     13.10 o 
  -6   0  12        3.30        7.93      3.37 o 
  -5   0  12        4.81        9.68      2.29 o 
  -4   0  12       35.86       26.36      3.92 o 
  -2   0  12      303.22      290.30     11.01 o 
  -1   0  12      288.40      265.65     10.32 o 
   0   0  12       19.32       20.82      3.80 o 
   1   0  12       25.76       26.43      2.64 o 
   2   0  12       60.02       63.00      3.04 o 
   3   0  12      126.50      130.03      4.02 o 
   4   0  12      135.91      136.71      4.90 o 
   5   0  12      102.04       88.10      4.12 o 
   6   0  12       68.46       70.57      3.92 o 
   7   0  12       34.71       40.79      3.26 o 
   8   0  12       22.59       20.62      3.28 o 
  -7   1  12      145.52      142.83      5.77 o 
  -6   1  12        5.21        5.84      3.33 o 
  -5   1  12      452.35      461.50     13.61 o 
  -4   1  12       44.77       38.05      4.39 o 
  -3   1  12        4.99        2.30      2.60 o 
  -2   1  12      804.04      806.41     20.56 o 
  -1   1  12        8.75        8.02      3.03 o 
   0   1  12       51.67       55.20      5.12 o 
   1   1  12        1.46        0.84      1.69 o 
   2   1  12      280.43      299.68      5.87 o 
   3   1  12      167.69      153.92      4.21 o 
   4   1  12      233.61      230.46      5.22 o 
   5   1  12       78.69       85.40      4.13 o 
   6   1  12       32.51       45.36      3.21 o 
   7   1  12      180.90      183.13      5.85 o 
   8   1  12        1.31        3.53      2.06 o 
  -7   2  12       28.47       32.34      3.33 o 
  -6   2  12        3.41        3.44      2.64 o 
  -5   2  12      449.65      472.55      9.97 o 
  -3   2  12        2.38        6.91      2.86 o 
  -2   2  12      110.35      124.87      6.95 o 
  -1   2  12      495.95      475.58     14.08 o 
   0   2  12       11.76       15.02      3.33 o 
   1   2  12        3.79        4.83      1.48 o 
   2   2  12        5.89        4.39      1.47 o 
   3   2  12      485.23      480.39      7.87 o 
   4   2  12      247.14      249.34      5.41 o 
   5   2  12       18.39       28.64      2.69 o 
   6   2  12       61.48       58.45      3.63 o 
   7   2  12      118.61      128.47      4.98 o 
   8   2  12       34.45       22.80      2.76 o 
   9   2  12      275.96      280.40      7.80 o 
  -7   3  12      771.31      744.37     14.16 o 
  -6   3  12       32.62       26.52      4.14 o 
  -5   3  12        4.28        5.97      3.88 o 
  -4   3  12       58.49       64.62      6.91 o 
  -3   3  12      211.04      220.73      8.92 o 
  -2   3  12      331.51      319.36     11.22 o 
  -1   3  12       12.14       15.19      3.28 o 
   0   3  12      173.61      176.23      7.98 o 
   1   3  12       51.31       69.80      3.70 o 
   2   3  12        6.71        7.71      1.51 o 
   3   3  12        1.11        2.56      1.46 o 
   4   3  12      451.94      457.91      7.65 o 
   5   3  12      385.68      411.34     21.69 o 
   6   3  12      327.01      331.04      7.88 o 
   7   3  12        1.03        0.57      1.67 o 
   8   3  12        1.85        1.37      1.93 o 
   9   3  12      632.29      646.44     12.64 o 
  -7   4  12      153.62      148.00      5.92 o 
  -6   4  12        4.48       -0.87      2.07 o 
  -5   4  12       34.00       39.38      3.16 o 
  -4   4  12        1.86        1.05      1.96 o 
  -3   4  12        0.05        0.51      2.60 o 
  -2   4  12      427.97      418.97     13.01 o 
  -1   4  12      186.00      192.49      8.38 o 
   0   4  12        0.19        1.24      2.30 o 
   1   4  12       39.99       33.01      2.64 o 
   2   4  12      113.41      128.59      3.68 o 
   3   4  12      361.08      351.78      6.38 o 
   4   4  12       26.26       30.14      2.20 o 
   5   4  12        7.70        2.87      1.76 o 
   6   4  12       15.93       18.27      2.45 o 
   7   4  12      239.58      272.96      9.79 o 
   8   4  12       25.54       21.81      2.65 o 
   9   4  12      142.13      148.90      5.68 o 
  -6   5  12       11.25        4.52      2.36 o 
  -5   5  12      393.87      423.17      9.54 o 
  -4   5  12       71.83       77.23      4.04 o 
  -3   5  12       24.67       27.25      2.72 o 
  -2   5  12      311.86      301.18     11.01 o 
  -1   5  12      329.06      334.34     16.38 o 
   0   5  12       21.42       16.56      1.84 o 
   1   5  12        6.07        5.99      1.56 o 
   2   5  12        0.04        0.25      2.13 o 
   3   5  12      171.76      176.38      4.95 o 
   4   5  12      338.01      317.30      7.32 o 
   5   5  12        6.16       13.73      4.95 o 
   6   5  12       87.51       85.83      6.74 o 
   7   5  12      440.08      493.71     15.49 o 
   8   5  12       80.36       84.89      6.70 o 
   9   5  12       32.05       35.71      5.63 o 
  -6   6  12        6.44        7.45      2.65 o 
  -5   6  12        0.39        0.46      2.11 o 
  -4   6  12       77.57       95.79      4.49 o 
  -3   6  12        2.04        2.50      1.91 o 
  -2   6  12      134.91      132.28      4.85 o 
  -1   6  12      192.70      201.23      9.09 o 
   0   6  12      236.93      235.63      8.77 o 
   1   6  12       33.76       24.79      2.52 o 
   2   6  12        7.51       14.37      3.35 o 
   3   6  12       71.43       57.10      5.74 o 
   4   6  12      390.66      412.40     13.05 o 
   5   6  12      203.76      196.88      8.87 o 
   6   6  12      114.37      113.01      7.47 o 
   7   6  12       46.24       46.88      5.38 o 
   8   6  12      119.07      148.03      8.83 o 
  -5   7  12        0.51        2.18      2.29 o 
  -4   7  12        1.38        1.61      2.09 o 
  -3   7  12       18.22       18.48      2.82 o 
  -2   7  12       88.01       80.44      4.16 o 
  -1   7  12      185.62      213.00      9.64 o 
   0   7  12      126.09      136.81      7.85 o 
   1   7  12      278.23      312.62     11.43 o 
   2   7  12        5.14        6.66      3.16 o 
   3   7  12      277.23      266.88     10.37 o 
   4   7  12       58.64       56.87      3.91 o 
   5   7  12      195.29      169.38      5.98 o 
   6   7  12       96.87      100.93      6.83 o 
   7   7  12       82.48       73.76      6.70 o 
   8   7  12       28.09       34.00      5.42 o 
  -5   8  12       39.90       36.82      5.20 o 
  -4   8  12       24.43       31.23      4.99 o 
  -3   8  12        1.16       -1.19      3.37 o 
  -2   8  12      204.26      195.34      9.77 o 
  -1   8  12      117.89      131.04     15.87 o 
   0   8  12       16.79       17.41      4.05 o 
   1   8  12       10.36       11.82      3.75 o 
   2   8  12       27.52       33.49      4.65 o 
   3   8  12       52.65       54.01      5.59 o 
   4   8  12      151.16      146.84      8.19 o 
   5   8  12       17.59        8.04      2.44 o 
   6   8  12       22.25       26.19      4.27 o 
   7   8  12      333.37      357.99      9.35 o 
   8   8  12       40.68       41.30      5.55 o 
  -4   9  12       63.15       73.59      7.17 o 
  -3   9  12       34.56       42.66      5.63 o 
  -2   9  12       22.91       27.60      4.95 o 
  -1   9  12      270.09      267.72      7.49 o 
   0   9  12       93.13       94.43      5.42 o 
   1   9  12       68.08       66.38      6.53 o 
   2   9  12        2.27        2.39      3.24 o 
   3   9  12       27.34       17.53      4.01 o 
   4   9  12      248.10      256.26     11.05 o 
   5   9  12       32.39       29.65      4.69 o 
   6   9  12        3.03        5.12      2.50 o 
   7   9  12      187.28      185.14      6.78 o 
  -3  10  12        0.10       -1.54      3.37 o 
  -2  10  12        6.01        3.50      3.71 o 
  -1  10  12        9.46        9.30      2.19 o 
   0  10  12      221.98      218.76      8.85 o 
   1  10  12       92.60      103.69      5.07 o 
   2  10  12       21.87       28.33      4.78 o 
   3  10  12       15.19       15.40      3.97 o 
   4  10  12       42.47       45.82      5.50 o 
   5  10  12      139.18      151.74      9.00 o 
   6  10  12       63.30       53.58      6.02 o 
  -1  11  12       30.85       38.24      3.72 o 
   0  11  12        0.14       -0.54      2.19 o 
   1  11  12       24.22       23.49      3.28 o 
   2  11  12       13.29        8.85      2.67 o 
   3  11  12       55.86       54.31      6.10 o 
   4  11  12        0.12        1.45      3.58 o 
   5  11  12       27.36       27.47      4.86 o 
  -2  -4  13       66.21       65.36      6.44 o 
  -1  -4  13       76.59       67.45      6.48 o 
   0  -4  13       60.06       52.43      5.72 o 
   1  -4  13       13.90       10.75      2.68 o 
   2  -4  13        7.01        2.01      2.99 o 
   3  -4  13        4.53        5.76      3.28 o 
  -4  -3  13       76.31       76.66      6.78 o 
  -3  -3  13        0.02        1.58      3.24 o 
  -2  -3  13        0.04       -2.18      2.77 o 
  -1  -3  13       31.54       35.02      5.03 o 
   0  -3  13      171.47      167.74      9.30 o 
   1  -3  13       57.05       75.67      4.41 o 
   2  -3  13       19.37       24.75      3.17 o 
   3  -3  13       43.56       44.79      4.86 o 
   4  -3  13       27.67       27.49      3.04 o 
  -4  -2  13        9.67        8.15      3.54 o 
  -3  -2  13       92.46       97.22      7.04 o 
  -2  -2  13        7.01        5.33      3.16 o 
  -1  -2  13        3.56        1.88      3.03 o 
   0  -2  13        2.32        1.45      3.07 o 
   1  -2  13        3.49        3.10      2.17 o 
   2  -2  13       30.48       23.57      2.92 o 
   3  -2  13        0.27       -1.64      3.78 o 
   4  -2  13       10.28        7.36      2.21 o 
   5  -2  13        3.36        1.59      2.01 o 
  -5  -1  13      146.79      133.74      8.15 o 
  -4  -1  13        5.42        3.58      3.03 o 
  -3  -1  13        0.07       -1.41      2.56 o 
  -2  -1  13      178.46      209.04      9.60 o 
  -1  -1  13      112.84      128.58      7.64 o 
   0  -1  13       20.01       20.01      4.14 o 
   1  -1  13       92.91      101.93      4.96 o 
   2  -1  13      196.97      227.92      6.90 o 
   3  -1  13       27.00       25.56      3.38 o 
   4  -1  13       89.90       91.84      4.99 o 
   5  -1  13        9.86        9.67      2.42 o 
   6  -1  13       19.26       19.00      2.99 o 
  -5   0  13      336.28      320.30      8.37 o 
  -4   0  13      115.53       87.24      6.53 o 
  -3   0  13       24.60       19.54      3.88 o 
  -2   0  13        0.04        0.21      2.56 o 
  -1   0  13       32.44       37.84      4.69 o 
   0   0  13      536.44      501.22     15.44 o 
   1   0  13       27.27       45.70      3.38 o 
   2   0  13       39.26       50.18      6.74 o 
   3   0  13       39.31       42.39      2.98 o 
   4   0  13       54.61       43.86      6.19 o 
   5   0  13      121.85      153.19      5.53 o 
   6   0  13       56.73       57.27      5.65 o 
   7   0  13       32.83       30.20      3.24 o 
  -5   1  13       53.37       61.90      8.55 o 
  -4   1  13       44.10       37.33      4.56 o 
  -3   1  13       72.69       77.51      6.02 o 
  -2   1  13       26.07       15.61      3.58 o 
  -1   1  13       26.39       21.88      3.84 o 
   0   1  13       11.20       12.54      3.37 o 
   1   1  13        4.72        4.29      2.00 o 
   2   1  13      102.86      113.71      4.71 o 
   3   1  13        0.43        0.34      1.43 o 
   4   1  13       62.89       64.10      3.93 o 
   5   1  13       62.47       67.09      3.98 o 
   6   1  13       40.02       31.57      3.06 o 
   7   1  13       17.73       18.72      2.82 o 
  -5   2  13       45.55       50.04      4.95 o 
  -4   2  13        0.53       -1.96      2.47 o 
  -3   2  13      101.79      102.51      6.87 o 
  -2   2  13      168.66      184.25      8.75 o 
  -1   2  13       35.09       40.19      4.39 o 
   0   2  13        0.40        1.79      2.52 o 
   1   2  13        0.00       -2.94      2.18 o 
   2   2  13      367.42      415.45      8.95 o 
   3   2  13       88.24       79.73      3.26 o 
   4   2  13      147.75      152.24      4.41 o 
   5   2  13       44.49       57.83      3.63 o 
   6   2  13       69.56       62.44      5.76 o 
   7   2  13      509.59      533.12     11.16 o 
  -5   3  13      631.43      644.47     12.60 o 
  -4   3  13       61.58       44.37      4.65 o 
  -3   3  13      122.44      122.01      7.17 o 
  -2   3  13       62.32       71.67      5.93 o 
  -1   3  13      211.46      231.77      9.51 o 
   0   3  13      385.18      416.58     13.44 o 
   1   3  13       25.70       26.28      4.01 o 
   2   3  13       57.59       58.74      3.93 o 
   3   3  13       53.69       59.27      3.02 o 
   4   3  13       14.08       18.06      2.03 o 
   5   3  13       81.90       98.29      4.40 o 
   6   3  13        2.74        1.95      1.90 o 
   7   3  13      130.21      108.16      4.97 o 
   8   3  13      256.52      305.41      8.19 o 
  -5   4  13        2.54        8.16      3.71 o 
  -4   4  13       87.63       86.86      7.29 o 
  -3   4  13        4.52       11.82      3.33 o 
  -2   4  13      186.62      183.01      8.40 o 
  -1   4  13        0.14       -3.16      2.22 o 
   0   4  13      175.67      188.47      8.36 o 
   1   4  13      100.46      107.03      6.74 o 
   2   4  13      170.05      178.99      7.79 o 
   3   4  13        0.43        0.36      1.43 o 
   4   4  13      264.58      274.68      5.84 o 
   5   4  13       82.53       94.88      8.00 o 
   6   4  13       14.47       12.23      2.32 o 
   7   4  13       45.06       58.26      3.87 o 
   8   4  13        3.31        3.88      3.73 o 
  -5   5  13       48.89       48.75      7.27 o 
  -4   5  13        5.79        8.03      2.40 o 
  -3   5  13      281.80      300.33      7.68 o 
  -2   5  13       31.80       31.34      8.45 o 
  -1   5  13        0.03       -0.48      1.66 o 
   0   5  13        8.11        7.08      2.90 o 
   1   5  13       84.17       93.65      4.34 o 
   2   5  13      250.13      258.83     10.92 o 
   3   5  13       71.67       77.36      3.81 o 
   4   5  13        0.39       -0.09      1.64 o 
   5   5  13      129.73      150.93      5.20 o 
   6   5  13       49.58       43.39      5.29 o 
   7   5  13      264.48      256.35     11.01 o 
  -4   6  13        9.92        8.90      2.44 o 
  -3   6  13       15.94       23.68      2.86 o 
  -2   6  13      163.38      159.15      5.49 o 
  -1   6  13       99.90       98.16      4.63 o 
   0   6  13       61.56       66.03      3.85 o 
   1   6  13       11.51       14.16      2.32 o 
   2   6  13      310.04      304.51     10.84 o 
   3   6  13      171.57      183.40      8.49 o 
   4   6  13       38.68       45.99      4.99 o 
   5   6  13        2.84        3.20      2.99 o 
   6   6  13       49.59       50.30      5.59 o 
   7   6  13      346.07      334.16     13.14 o 
  -4   7  13      113.97      117.48      5.12 o 
  -3   7  13        9.49       11.50      2.49 o 
  -2   7  13      122.34      143.34      8.15 o 
  -1   7  13       49.69       47.90      3.50 o 
   0   7  13      165.98      168.38      8.66 o 
   1   7  13       38.90       39.63      4.69 o 
   2   7  13        3.82        9.60      3.50 o 
   3   7  13        2.95        8.06      3.33 o 
   4   7  13       26.09       27.94      4.39 o 
   5   7  13       28.68       33.74      4.52 o 
   6   7  13       16.42       21.03      4.52 o 
   7   7  13      109.23      112.37      8.19 o 
  -3   8  13       80.34       90.87      7.38 o 
  -2   8  13       28.11       33.57      4.95 o 
  -1   8  13       38.22       34.51      4.99 o 
   0   8  13       83.33       76.23      6.61 o 
   1   8  13       39.53       47.14      5.25 o 
   2   8  13      119.18      122.48      7.89 o 
   3   8  13        2.83        4.05      3.33 o 
   4   8  13      282.89      308.93     15.06 o 
   5   8  13       93.01      101.06      7.08 o 
   6   8  13       26.36       28.03      4.91 o 
  -2   9  13       44.71       28.97      5.12 o 
  -1   9  13        4.54       -3.28      3.11 o 
   0   9  13        1.35        0.77      3.37 o 
   1   9  13       13.38       11.48      3.97 o 
   2   9  13      263.65      251.70     11.09 o 
   3   9  13      170.29      196.37      9.90 o 
   4   9  13       21.19       33.66      4.99 o 
   5   9  13       40.63       44.96      6.89 o 
   0  10  13       13.24        8.32      2.53 o 
   1  10  13        4.61        4.56      3.97 o 
   2  10  13       37.91       32.98      5.12 o 
   3  10  13        2.92        4.05      3.75 o 
   4  10  13        6.05        8.70      4.05 o 
  -1  -2  14        3.59        4.78      3.63 o 
   0  -2  14      141.04      112.37      7.98 o 
   1  -2  14      582.83      640.26     13.29 o 
   2  -2  14       48.51       37.80      3.76 o 
   3  -2  14        9.80        6.70      3.63 o 
  -3  -1  14       16.93       13.40      4.10 o 
  -2  -1  14      357.12      372.98     14.08 o 
  -1  -1  14      146.66      143.30      8.62 o 
   0  -1  14       37.24       30.84      4.99 o 
   1  -1  14      610.91      628.88     20.65 o 
   2  -1  14      128.11      110.86      5.42 o 
   3  -1  14       57.99       52.84      4.03 o 
   4  -1  14       61.69       81.17      4.54 o 
  -3   0  14      134.68      117.19      8.02 o 
  -2   0  14      227.69      239.15     10.79 o 
  -1   0  14      359.66      395.50     14.21 o 
   0   0  14       21.70       11.69      3.84 o 
   1   0  14        0.91        6.23      3.97 o 
   2   0  14       89.85       86.53      8.57 o 
   3   0  14      304.62      312.28      8.41 o 
   4   0  14       79.55       96.62      5.12 o 
   5   0  14       26.53       24.62      2.94 o 
  -4   1  14      378.72      369.99     13.61 o 
  -3   1  14       15.63       20.18      4.27 o 
  -2   1  14       38.52       50.42      5.50 o 
  -1   1  14      205.73      197.90      9.85 o 
   0   1  14      188.22      178.49      9.09 o 
   1   1  14      597.00      571.69     17.32 o 
   2   1  14       41.60       47.62      4.46 o 
   3   1  14      201.11      201.37      6.77 o 
   4   1  14      847.29      958.28     13.72 o 
   5   1  14       15.16       14.23      3.60 o 
  -4   2  14      309.19      284.80     11.60 o 
  -3   2  14      106.08       94.96      7.29 o 
  -2   2  14      561.84      559.36     17.06 o 
  -1   2  14       14.64       18.22      4.05 o 
   0   2  14       26.82       21.54      4.31 o 
   1   2  14     1243.92     1288.47     30.20 o 
   2   2  14      131.35      117.76      5.13 o 
   3   2  14       58.51       64.94      3.33 o 
   4   2  14       68.95       74.32      3.74 o 
   5   2  14        0.32       -0.68      1.90 o 
   6   2  14      386.82      374.79      9.14 o 
  -4   3  14       36.72       44.90      4.18 o 
  -3   3  14        0.26       -1.62      2.99 o 
  -2   3  14      222.02      237.62     10.58 o 
  -1   3  14      360.65      352.12     12.80 o 
   0   3  14        3.18        2.05      2.94 o 
   1   3  14      317.90      333.18     12.37 o 
   2   3  14      338.22      313.13     11.73 o 
   3   3  14       99.43       94.08      3.84 o 
   4   3  14       87.94       93.79      3.97 o 
   5   3  14        9.30        7.26      2.30 o 
   6   3  14      372.92      374.04     16.51 o 
  -3   4  14        0.29        0.30      2.82 o 
  -2   4  14      200.95      206.90      9.60 o 
  -1   4  14      537.57      559.62     16.59 o 
   0   4  14      236.67      232.37      9.94 o 
   1   4  14      202.89      209.46      9.43 o 
   2   4  14       36.01       27.77      4.52 o 
   3   4  14      467.37      541.72      9.02 o 
   4   4  14      444.95      455.34      9.84 o 
   5   4  14        0.02       -2.14      3.26 o 
   6   4  14       63.24       68.70      6.31 o 
  -3   5  14       23.63       18.01      2.71 o 
  -2   5  14      188.13      175.38      8.75 o 
  -1   5  14       42.69       35.92      4.69 o 
   0   5  14        1.91        3.58      3.16 o 
   1   5  14     1137.93     1211.51     28.16 o 
   2   5  14       97.87       89.21      4.67 o 
   3   5  14       34.12       41.72      5.29 o 
   4   5  14      696.34      752.10     13.66 o 
   5   5  14        5.81       10.07      3.88 o 
   6   5  14      317.62      341.16     13.10 o 
  -3   6  14      145.90      142.01      5.63 o 
  -2   6  14      220.30      243.76      5.84 o 
  -1   6  14      163.98      175.55      8.83 o 
   0   6  14       38.76       43.85      4.82 o 
   2   6  14      283.90      292.69     10.96 o 
   3   6  14        7.51        0.26      3.58 o 
   4   6  14       29.14       30.54      5.03 o 
   5   6  14        8.58        5.20      3.75 o 
   6   6  14      136.17      147.09      8.79 o 
  -2   7  14       97.23       98.37     11.05 o 
  -1   7  14      303.81      328.19     12.67 o 
   0   7  14      100.64      100.55      7.38 o 
   2   7  14      220.26      223.67      9.64 o 
   3   7  14      217.36      268.80     10.96 o 
   4   7  14      114.13      118.72      7.85 o 
   5   7  14        0.46       -4.74      3.16 o 
  -1   8  14      207.55      211.04     10.45 o 
   0   8  14        0.04       -0.77      3.33 o 
   1   8  14      469.71      502.71     16.38 o 
   2   8  14        2.43        2.22      3.16 o 
   3   8  14        0.52        3.67      3.50 o 
   4   8  14      513.37      533.47     16.55 o 
   0   1  15        5.76        8.06      3.71 o 
   1   1  15        1.96        0.00      3.41 o 
   2   1  15       98.54      101.04      5.19 o 
   0   2  15      258.59      286.17     12.03 o 
   1   2  15        1.75        1.37      3.41 o 
   2   2  15       34.49       32.64      5.12 o 
   3   2  15       52.96       57.32      4.07 o 
  -1   3  15        0.10        2.99      3.41 o 
   0   3  15        0.90        6.74      3.63 o 
   1   3  15       18.80       24.83      4.61 o 
   2   3  15        6.20        1.15      3.20 o 
   3   3  15       46.20       55.67      3.96 o 
  -1   4  15       13.22       14.97      4.01 o 
   0   4  15        0.08       -0.30      2.90 o 
   1   4  15        8.95        9.64      3.54 o 
   2   4  15      141.53      160.28      8.62 o 
   3   4  15       11.29        4.22      3.63 o 
   0   5  15      158.65      155.07      8.87 o 
   1   5  15        0.01       -3.67      2.69 o 
   3   5  15      158.90      161.30      8.66 o 
                                                 
